# Supplementary material for: Evolutionary dynamics and functional diversification of BBX transcription factors in C4 grasses from Setaria italica and Setaria viridis
Source: Front Plant Sci. 2026 Jan 22;16:1701242. doi: 10.3389/fpls.2025.1701242 (PMC12872835; doi:10.3389/fpls.2025.1701242)
Supplement: Supplementary file 3 [file Table1.xlsx]

## Sheet: S1
Supplementary Table 1. Basic information on BBX family members in different species
Gene name	Gene locus	Representative transcript	Representative species	Chr.No.	Exon	Intron	Protein		pI	Instability index	Aliphatic index	Grand Average of Hydropathicity	Subfamily	subcellular localization
							Length/aa	Mol.wt./Da
AtBBX1	AT5G15840	AT5G15840.1	Arabidopsis thaliana	5	2	1	373	41986.4	6.51	53.6	53.62	-0.845	I	Nucleus
AtBBX2	AT5G15850	AT5G15850.1	Arabidopsis thaliana	5	2	1	355	39490.9	6.13	52.8	60.23	-0.656	I	Nucleus
AtBBX3	AT3G02380	AT3G02380.1	Arabidopsis thaliana	3	2	1	347	38523.7	5.56	53.82	64.73	-0.599	I	Nucleus
AtBBX4	AT2G24790	AT2G24790.1	Arabidopsis thaliana	2	2	1	294	32324.2	6.25	45.54	69.69	-0.432	I	Chloroplast
AtBBX5	AT5G24930	AT5G24930.1	Arabidopsis thaliana	5	2	1	406	44674.8	6.8	38.77	57.91	-0.64	I	Nucleus
AtBBX6	AT5G57660	AT5G57660.1	Arabidopsis thaliana	5	2	1	355	38820.3	6.01	44.98	67.1	-0.292	I	Chloroplast
AtBBX7	AT3G07650	AT3G07650.1	Arabidopsis thaliana	3	5	4	372	40754.1	5.89	63.59	50.89	-0.678	II	Nucleus
AtBBX8	AT5G48250	AT5G48250.1	Arabidopsis thaliana	5	5	4	373	41244.7	5.72	51.51	51.31	-0.687	II	Nucleus
AtBBX9	AT4G15250	AT4G15250.1	Arabidopsis thaliana	4	3	2	330	36619.1	5.2	48.85	68.82	-0.499	II	Nucleus
AtBBX10	AT3G21880	AT3G21880.1	Arabidopsis thaliana	3	4	3	364	40470.4	5.46	55.17	67.25	-0.487	II	Nucleus
AtBBX11	AT2G47890	AT2G47890.1	Arabidopsis thaliana	2	4	3	332	37510.2	5.72	56.81	70.78	-0.568	II	Nucleus
AtBBX12	AT2G33500	AT2G33500.1	Arabidopsis thaliana	2	4	3	402	44519.7	6.86	45.32	61.09	-0.646	II	-
AtBBX13	AT1G28050	AT1G28050.1	Arabidopsis thaliana	1	4	3	433	47605.9	5.8	44.29	58.08	-0.723	II	Nucleus
AtBBX14	AT1G68520	AT1G68520.1	Arabidopsis thaliana	1	2	1	406	46059.5	5.47	51.43	58.37	-0.776	III	Nucleus
AtBBX15	AT1G25440	AT1G25440.1	Arabidopsis thaliana	1	2	1	417	46931.6	5.21	61.63	67.1	-0.637	III	Nucleus
AtBBX16	AT1G73870	AT1G73870.1	Arabidopsis thaliana	1	2	1	392	44018.2	4.93	53.06	65.13	-0.704	III	Cytoplasm
AtBBX17	AT1G49130	AT1G49130.1	Arabidopsis thaliana	1	3	2	326	38316.8	6.07	58.83	56.2	-1.05	III	Nucleus
AtBBX18	AT2G21320	AT2G21320.1	Arabidopsis thaliana	2	5	4	172	18891	5.71	55.25	68.14	-0.588	IV	Chloroplast
AtBBX19	AT4G38960	AT4G38960.3	Arabidopsis thaliana	4	7	6	226	25116.6	5.91	45.44	80.27	-0.377	IV	Cytoplasm
AtBBX20	AT4G39070	AT4G39070.1	Arabidopsis thaliana	4	2	1	242	26779.7	6.04	47.41	59.71	-0.499	IV	Nucleus
AtBBX21	AT1G75540	AT1G75540.1	Arabidopsis thaliana	1	3	2	331	36633.6	6.44	58.95	58.61	-0.741	IV	Nucleus
AtBBX22	AT1G78600	AT1G78600.2	Arabidopsis thaliana	1	4	3	319	35079.3	6.11	54.01	63.01	-0.594	IV	Nucleus
AtBBX23	AT4G10240	AT4G10240.1	Arabidopsis thaliana	4	2	1	162	17859	4.98	41.48	71.67	-0.375	IV	Nucleus
AtBBX24	AT1G06040	AT1G06040.1	Arabidopsis thaliana	1	3	2	248	27641	5.42	38.17	70.89	-0.526	IV	Nucleus
AtBBX25	AT2G31380	AT2G31380.1	Arabidopsis thaliana	2	3	2	238	26656.9	4.9	42.93	71.85	-0.498	IV	Nucleus
AtBBX26	AT1G60250	AT1G60250.1	Arabidopsis thaliana	1	1	0	251	28975.5	6.33	57.98	60.16	-0.521	V	Chloroplast
AtBBX27	AT1G68190	AT1G68190.1	Arabidopsis thaliana	1	6	5	356	40371.5	5.31	50.07	69.24	-0.512	V	Nucleus
AtBBX28	AT4G27310	AT4G27310.1	Arabidopsis thaliana	4	2	1	223	24134.8	4.22	53.96	52.91	-0.863	V	Chloroplast
AtBBX29	AT5G54470	AT5G54470.1	Arabidopsis thaliana	5	2	1	215	23477	4.8	62.45	68.88	-0.631	V	Nucleus
AtBBX30	AT4G15248	AT4G15248.1	Arabidopsis thaliana	4	1	0	117	13561.6	8.54	73.29	73.33	-0.38	V	Cytoplasm
AtBBX31	AT3G21890	AT3G21890.1	Arabidopsis thaliana	3	1	0	121	13659.5	6.92	71.01	69.92	-0.321	V	Cytoplasm
AtBBX32	AT3G21150	AT3G21150.1	Arabidopsis thaliana	3	1	0	225	24716.1	8.84	34.71	75.02	-0.118	V	Cytoplasm
OsBBX1	LOC_Os01g10580	LOC_Os01g10580.1	Oryza sativa	1	1	2	357	37090.2	5.93	56.74	62.46	-0.289	IV	Mitochondrion
OsBBX2	LOC_Os02g08150	LOC_Os02g08150.1	Oryza sativa	2	2	3	349	35969.4	6.21	48.8	64.56	-0.197	I	Nucleus
OsBBX3	LOC_Os02g39360	LOC_Os02g39360.1	Oryza sativa	2	1	2	271	29148.4	4.93	41.76	69.34	-0.33	IV	Nucleus
OsBBX4	LOC_Os02g39710	LOC_Os02g39710.1	Oryza sativa	2	1	2	332	34952.9	5.11	44.02	67.35	-0.242	I	Mitochondrion
OsBBX5	LOC_Os02g43170	LOC_Os02g43170.1	Oryza sativa	2	2	3	269	28235.4	5.36	66.62	63.35	-0.233	IV	Nucleus
OsBBX6	LOC_Os02g49880	LOC_Os02g49880.1	Oryza sativa	2	1	2	452	49240.9	5.95	60.58	62.72	-0.606	III	Chloroplast
OsBBX7	LOC_Os03g50310	LOC_Os03g50310.1	Oryza sativa	3	1	2	421	45801.5	6.21	55.84	62.54	-0.617	III	Nucleus
OsBBX8	LOC_Os04g41560	LOC_Os04g41560.2	Oryza sativa	4	2	3	257	27136.7	4.89	47.87	78.02	-0.156	IV	Chloroplast
OsBBX9	LOC_Os04g42020	LOC_Os04g42020.1	Oryza sativa	4	1	2	333	34604.2	5.04	35.86	62.46	-0.38	I	Nucleus
OsBBX10	LOC_Os04g45690	LOC_Os04g45690.1	Oryza sativa	4	2	3	250	26733.8	5.12	64.04	67.28	-0.321	IV	Cytoplasm
OsBBX11	LOC_Os05g11510	LOC_Os05g11510.1	Oryza sativa	5	2	3	378	39399.8	5.48	74.3	54.63	-0.417	IV	Nucleus
OsBBX12	LOC_Os06g05890	LOC_Os06g05890.1	Oryza sativa	6	2	3	360	38395.7	5.26	50.57	69.42	-0.348	IV	Nucleus
OsBBX13	LOC_Os06g15330	LOC_Os06g15330.1	Oryza sativa	6	1	2	448	48088.6	5.12	54.2	63.79	-0.508	III	Cytoplasm
OsBBX14	LOC_Os06g16370	LOC_Os06g16370.1	Oryza sativa	6	1	2	395	43075.4	4.84	42.05	63.04	-0.542	I	Chloroplast
OsBBX15	LOC_Os06g49880	LOC_Os06g49880.1	Oryza sativa	6	1	2	308	31914.7	5.08	56.17	73.08	-0.149	IV	Chloroplast
OsBBX16	LOC_Os08g42440	LOC_Os08g42440.1	Oryza sativa	8	3	4	488	51863.8	6.21	47.24	61.97	-0.547	II	Nucleus
OsBBX17	LOC_Os09g06464	LOC_Os09g06464.1	Oryza sativa	9	1	2	335	36082	5.37	59.4	58.63	-0.469	I	Nucleus
OsBBX18	LOC_Os09g35880	LOC_Os09g35880.1	Oryza sativa	9	4	5	211	23366.2	5.9	46.44	60.47	-0.685	IV	Nucleus
OsBBX19	LOC_Os12g10660	LOC_Os12g10660.1	Oryza sativa	12	1	2	210	21629.8	4.99	47.73	69.48	-0.137	IV	Chloroplast
SbBBX1	Sobic.001G118100	Sobic.001G118100.1	Sorghum bicolor	1	2	3	386	45995	6.16	53.43	65.14	-0.112	III	Nucleus
SbBBX2	Sobic.002G273300	Sobic.002G273300.1	Sorghum bicolor	2	2	3	259	23208	5.64	49.42	58.67	-0.293	IV	Chloroplast
SbBBX3	Sobic.003G026700	Sobic.003G026700.1	Sorghum bicolor	3	1	2	334	36550.6	5.41	52.09	63.75	-0.217	IV	Chloroplast
SbBBX4	Sobic.004G063200	Sobic.004G063200.1	Sorghum bicolor	4	2	3	269	40076.6	5.8	44.77	63.59	-0.251	I	Nucleus
SbBBX5	Sobic.004G208400	Sobic.004G208400.1	Sorghum bicolor	4	1	2	465	28180.6	4.94	42.76	75.93	-0.526	IV	Cytoplasm
SbBBX6	Sobic.004G211200	Sobic.004G211200.1	Sorghum bicolor	4	2	3	326	35353.2	5	43.7	65.98	-0.272	I	Nucleus
SbBBX7	Sobic.004G249500	Sobic.004G249500.1	Sorghum bicolor	4	1	2	218	52603.9	5.59	60.65	66.29	-0.104	III	Nucleus
SbBBX8	Sobic.004G256200	Sobic.004G256200.1	Sorghum bicolor	4	2	3	378	44561.5	5.1	51.09	60.37	-0.33	II	Nucleus
SbBBX9	Sobic.004G301000	Sobic.004G301000.1	Sorghum bicolor	4	1	2	445	30467.8	5.38	60.5	61.76	-0.467	IV	Chloroplast
SbBBX10	Sobic.006G131800	Sobic.006G131800.1	Sorghum bicolor	6	1	2	370	28301.9	4.93	48.09	72.24	-0.341	IV	Chloroplast
SbBBX11	Sobic.006G135100	Sobic.006G135100.1	Sorghum bicolor	6	2	3	301	34595.6	5.35	41.13	64.98	-0.106	I	Nucleus
SbBBX12	Sobic.006G163100	Sobic.006G163100.2	Sorghum bicolor	6	2	3	331	28348.2	4.91	67.09	58.3	-0.255	IV	Cytoplasm
SbBBX13	Sobic.007G189800	Sobic.007G189800.2	Sorghum bicolor	7	1	2	258	52982.4	6.38	51.55	67.26	-0.266	II	Chloroplast
SbBBX14	Sobic.008G073400	Sobic.008G073400.1	Sorghum bicolor	8	1	2	326	24674.9	5.03	60.55	58.24	-0.296	IV	Cytoplasm
SbBBX15	Sobic.009G075600	Sobic.009G075600.1	Sorghum bicolor	9	2	3	259	34865.7	5.14	60.69	58.57	-0.44	IV	Nucleus
SbBBX16	Sobic.010G041700	Sobic.010G041700.1	Sorghum bicolor	10	1	2	406	40200.7	5.02	57.84	67.89	-0.588	IV	Chloroplast
SbBBX17	Sobic.010G108500	Sobic.010G108500.1	Sorghum bicolor	10	2	3	386	50338.9	5.2	51.5	66.88	-0.107	III	Chloroplast
SbBBX18	Sobic.010G115800	Sobic.010G115800.1	Sorghum bicolor	10	2	3	259	44250.4	5.38	50.76	71.31	-0.311	I	Nucleus
SbBBX19	Sobic.010G195901	Sobic.010G195901.1	Sorghum bicolor	10	1	2	336	15890.1	5.29	43.52	74.46	-0.215	I	Nucleus
SbBBX20	Sobic.010G262200	Sobic.010G262200.2	Sorghum bicolor	10	2	3	269	31755.3	4.63	45.22	71.09	-0.261	IV	Cytoplasm
SiBBX1	Seita.1G065300	Seita.1G065300.1	Setaria italica	1	1	2	465	39459.2	6.32	42.57	67.51	-0.526	I	Nucleus
SiBBX2	Seita.1G225000	Seita.1G225000.1	Setaria italica	1	4	5	210	27746.1	4.84	42.37	74.79	-0.623	IV	Chloroplast
SiBBX3	Seita.1G228800	Seita.1G228800.1	Setaria italica	1	2	3	326	35040.1	5.12	47.05	67.51	-0.272	I	Cytoplasm
SiBBX4	Seita.1G253100	Seita.1G253100.1	Setaria italica	1	1	2	218	28285.6	5.52	56.54	63.72	-0.08	IV	Nucleus
SiBBX5	Seita.1G308800	Seita.1G308800.1	Setaria italica	1	2	3	378	50220.3	5.75	63.35	66.26	-0.337	III	Cytoplasm
SiBBX6	Seita.3G073100	Seita.3G073100.1	Setaria italica	3	1	2	446	33970.8	5.29	52	61.87	-0.477	IV	Nucleus
SiBBX7	Seita.3G097900	Seita.3G097900.1	Setaria italica	3	1	2	383	22287.9	5.55	52.25	69.91	-0.352	IV	Chloroplast
SiBBX8	Seita.4G072000	Seita.4G072000.1	Setaria italica	4	2	3	295	40227.7	5.18	57.77	66.38	-0.123	IV	Chloroplast
SiBBX9	Seita.4G116600	Seita.4G116600.1	Setaria italica	4	2	3	331	47590	5.09	50.48	65.93	-0.247	III	Nucleus
SiBBX10	Seita.4G122700	Seita.4G122700.1	Setaria italica	4	0	1	287	40347.3	5.24	46.2	68.38	-0.257	I	Nucleus
SiBBX11	Seita.4G277900	Seita.4G277900.1	Setaria italica	4	1	2	326	31087.8	5.12	52.66	76.68	-0.296	IV	Nucleus
SiBBX12	Seita.5G143400	Seita.5G143400.1	Setaria italica	5	2	3	259	34610.7	5.3	52.89	66.22	-0.44	IV	Chloroplast
SiBBX13	Seita.7G149800	Seita.7G149800.1	Setaria italica	7	1	2	406	27207.5	4.79	42.78	70.12	-0.588	IV	Plasma membrane
SiBBX14	Seita.7G153500	Seita.7G153500.1	Setaria italica	7	1	2	420	34393.4	5.15	41.32	67.36	-0.57	I	Nucleus
SiBBX15	Seita.7G183800	Seita.7G183800.1	Setaria italica	7	4	5	211	28023.1	4.98	65.92	63.44	-0.703	IV	Nucleus
SiBBX16	Seita.9G119800	Seita.9G119800.1	Setaria italica	9	2	3	352	44451.2	6.65	55.8	66.18	-0.305	III	Nucleus
SvBBX1	Sevir.1G064400	Sevir.1G064400.1	Setaria viridis	1	2	3	390	39518.2	6.16	41.12	68.03	-0.184	I	Chloroplast
SvBBX2	Sevir.1G228600	Sevir.1G228600.1	Setaria viridis	1	2	3	263	27804.2	4.84	41.59	74.79	-0.243	IV	Nucleus
SvBBX3	Sevir.1G232600	Sevir.1G232600.1	Setaria viridis	1	1	2	336	35282.3	5.07	46.83	68.27	-0.274	I	Chloroplast
SvBBX4	Sevir.1G257300	Sevir.1G257300.1	Setaria viridis	1	1	2	488	28301.6	5.52	57.25	63.35	-0.518	IV	Nucleus
SvBBX5	Sevir.1G314800	Sevir.1G314800.1	Setaria viridis	1	4	5	406	50222.3	5.75	63.47	65.85	-0.605	III	Nucleus
SvBBX6	Sevir.2G294500	Sevir.2G294500.2	Setaria viridis	2	2	3	295	22895.5	5.59	42.14	60.81	-0.254	IV	Nucleus
SvBBX7	Sevir.3G074700	Sevir.3G074700.1	Setaria viridis	3	1	2	268	33970.8	5.29	52	61.87	-0.198	IV	Nucleus
SvBBX8	Sevir.3G098400	Sevir.3G098400.1	Setaria viridis	3	1	2	329	22229.9	5.7	52.25	70.37	-0.32	IV	Nucleus
SvBBX9	Sevir.4G070400	Sevir.4G070400.1	Setaria viridis	4	2	3	265	40185.6	5.18	58.06	65.61	-0.48	IV	Nucleus
SvBBX10	Sevir.4G117300	Sevir.4G117300.1	Setaria viridis	4	2	3	503	47621	5.09	49.11	64.91	-0.374	III	Nucleus
SvBBX11	Sevir.4G194900	Sevir.4G194900.1	Setaria viridis	4	1	2	245	41700.7	5.17	45.47	68.09	-0.293	I	Plasma membrane
SvBBX12	Sevir.4G289800	Sevir.4G289800.1	Setaria viridis	4	2	3	336	30473.1	5.13	53.97	76.92	-0.349	IV	Chloroplast
SvBBX13	Sevir.5G141601	Sevir.5G141601.1	Setaria viridis	5	2	3	375	34594.7	5.3	52.89	66.53	-0.338	IV	Cytoplasm
SvBBX14	Sevir.7G157900	Sevir.7G157900.2	Setaria viridis	7	1	2	474	30501.4	5.18	44.19	70.17	-0.483	IV	Chloroplast
SvBBX15	Sevir.7G161700	Sevir.7G161700.1	Setaria viridis	7	1	2	411	34467.5	5.15	42.82	67.06	-0.3	I	Cytoplasm
SvBBX16	Sevir.7G194000	Sevir.7G194000.2	Setaria viridis	7	0	1	148	28023.1	4.98	65.92	63.44	-0.225	IV	Nucleus
SvBBX17	Sevir.9G118400	Sevir.9G118400.1	Setaria viridis	9	2	3	304	44393.1	6.65	56.17	65.96	-0.198	III	Nucleus
TaBBX1	TraesCS2A03G0852800	TraesCS2A03G0852800.1	Triticum aestivum	2A03	1	2	254	27209.5	4.95	45.82	68.94	-0.302	IV	Cytoplasm
TaBBX2	TraesCS2A03G0864000	TraesCS2A03G0864000.1	Triticum aestivum	2A03	1	2	316	33724.5	5.56	42.68	65.7	-0.352	I	Extracell
TaBBX3	TraesCS2A03G0893800	TraesCS2A03G0893800.1	Triticum aestivum	2A03	1	2	263	28365.6	4.79	45.65	69.16	-0.366	IV	Chloroplast
TaBBX4	TraesCS2A03G0938500	TraesCS2A03G0938500.1	Triticum aestivum	2A03	2	3	258	27357.5	5.82	70.35	68.53	-0.374	IV	Nucleus
TaBBX5	TraesCS2B03G0945400	TraesCS2B03G0945400.1	Triticum aestivum	2B03	1	2	258	27621	4.89	49.11	68.64	-0.317	IV	Nucleus
TaBBX6	TraesCS2B03G0957000	TraesCS2B03G0957000.1	Triticum aestivum	2B03	1	2	319	33908.7	5.56	41.37	65.42	-0.348	I	Nucleus
TaBBX7	TraesCS2B03G1033800	TraesCS2B03G1033800.1	Triticum aestivum	2B03	2	3	265	27952.1	5.82	63.39	66.75	-0.345	IV	Chloroplast
TaBBX8	TraesCS2D03G0795400	TraesCS2D03G0795400.1	Triticum aestivum	2D03	1	2	258	27494.8	4.81	45.7	72.05	-0.258	IV	Chloroplast
TaBBX9	TraesCS2D03G0805200	TraesCS2D03G0805200.1	Triticum aestivum	2D03	1	2	319	33936.7	5.56	41.98	64.2	-0.356	I	Chloroplast
TaBBX10	TraesCS2D03G0880000	TraesCS2D03G0880000.1	Triticum aestivum	2D03	2	3	262	27600.8	5.82	67.75	68.28	-0.337	IV	Nucleus
TaBBX11	TraesCS3A03G0308800	TraesCS3A03G0308800.1	Triticum aestivum	2A03	2	3	349	37168.5	5.15	55.81	61.09	-0.36	IV	Nucleus
TaBBX12	TraesCS3B03G0374400	TraesCS3B03G0374400.1	Triticum aestivum	2B03	2	3	349	37477.8	5.22	64.1	59.37	-0.438	IV	Nucleus
TaBBX13	TraesCS3D03G0293200	TraesCS3D03G0293200.1	Triticum aestivum	2D03	2	3	349	37482.8	5.32	62.91	59.66	-0.447	IV	Nucleus
TaBBX14	TraesCS4A03G0697000	TraesCS4A03G0697000.1	Triticum aestivum	2A03	1	2	410	44829.2	5.85	54.95	64.39	-0.583	III	Extracell
TaBBX15	TraesCS4B03G0098300	TraesCS4B03G0098300.1	Triticum aestivum	2B03	1	2	411	44870.3	6.04	55.4	64.72	-0.565	III	Nucleus
TaBBX16	TraesCS4D03G0082500	TraesCS4D03G0082500.1	Triticum aestivum	2D03	1	2	410	44816.2	5.85	55.16	64.63	-0.564	III	Nucleus
TaBBX17	TraesCS5A03G0449100	TraesCS5A03G0449100.1	Triticum aestivum	2A03	1	2	326	35576.4	5.78	65.8	54.6	-0.616	I	Chloroplast
TaBBX18	TraesCS5A03G0769500	TraesCS5A03G0769500.1	Triticum aestivum	2A03	4	5	211	23146.7	5.74	42.74	57.77	-0.634	IV	Chloroplast
TaBBX19	TraesCS5B03G0443700	TraesCS5B03G0443700.1	Triticum aestivum	2B03	1	2	325	35477.3	5.96	61.34	55.66	-0.604	I	Nucleus
TaBBX20	TraesCS5B03G0804600	TraesCS5B03G0804600.1	Triticum aestivum	2B03	4	5	211	23088.7	5.85	42.74	58.25	-0.609	IV	Nucleus
TaBBX21	TraesCS5D03G0415700	TraesCS5D03G0415700.2	Triticum aestivum	2D03	1	2	325	35519.4	5.96	65.23	54.18	-0.621	I	Nucleus
TaBBX22	TraesCS5D03G0729600	TraesCS5D03G0729600.1	Triticum aestivum	2D03	4	5	211	23084.7	5.85	43.25	58.72	-0.611	IV	Extracell
TaBBX23	TraesCS6A03G0343400	TraesCS6A03G0343400.1	Triticum aestivum	2A03	1	2	231	24044.6	4.92	54.75	70.22	-0.242	IV	Nucleus
TaBBX24	TraesCS6A03G0360400	TraesCS6A03G0360400.1	Triticum aestivum	2A03	2	3	365	38110.5	5.68	45.41	65.56	-0.268	I	Chloroplast
TaBBX25	TraesCS6A03G0594100	TraesCS6A03G0594100.1	Triticum aestivum	2A03	1	2	256	27782.3	5.14	41.21	73.36	-0.265	IV	Chloroplast
TaBBX26	TraesCS6A03G0600300	TraesCS6A03G0600300.1	Triticum aestivum	2A03	1	2	321	33625.4	5.24	54.54	65.89	-0.342	I	Chloroplast
TaBBX27	TraesCS6A03G0655100	TraesCS6A03G0655100.1	Triticum aestivum	2A03	2	3	236	25105	5.77	65.79	58.47	-0.331	IV	Cytoplasm
TaBBX28	TraesCS6A03G0765500	TraesCS6A03G0765500.1	Triticum aestivum	2A03	1	2	369	41051.8	5.91	50.05	63.04	-0.549	I	Nucleus
TaBBX29	TraesCS6A03G0773000	TraesCS6A03G0773000.2	Triticum aestivum	2A03	2	3	426	46496.9	6.81	57.11	62.61	-0.713	III	Nucleus
TaBBX30	TraesCS6B03G0440300	TraesCS6B03G0440300.1	Triticum aestivum	2B03	1	2	214	22154.3	4.89	51.03	63.5	-0.286	IV	Nucleus
TaBBX31	TraesCS6B03G0455100	TraesCS6B03G0455100.2	Triticum aestivum	2B03	2	3	375	38974.3	5.28	44.89	66.21	-0.269	I	Nucleus
TaBBX32	TraesCS6B03G0723800	TraesCS6B03G0723800.1	Triticum aestivum	2B03	1	2	260	28026.6	4.98	42.26	73	-0.266	IV	Nucleus
TaBBX33	TraesCS6B03G0731200	TraesCS6B03G0731200.1	Triticum aestivum	2B03	1	2	321	33887.8	5.34	52.95	66.79	-0.329	I	Nucleus
TaBBX34	TraesCS6B03G0824600	TraesCS6B03G0824600.1	Triticum aestivum	2B03	2	3	238	25141.1	6.04	59.14	60.5	-0.283	IV	Chloroplast
TaBBX35	TraesCS6B03G0911900	TraesCS6B03G0911900.1	Triticum aestivum	2B03	1	2	370	41154.9	5.58	52.9	62.59	-0.534	I	Chloroplast
TaBBX36	TraesCS6B03G0920100	TraesCS6B03G0920100.1	Triticum aestivum	2B03	1	2	428	46597.1	6.4	56.05	63.48	-0.651	III	Nucleus
TaBBX37	TraesCS6D03G0298000	TraesCS6D03G0298000.1	Triticum aestivum	2D03	1	2	214	22054.2	4.97	48.26	63.04	-0.278	IV	Chloroplast
TaBBX38	TraesCS6D03G0315800	TraesCS6D03G0315800.1	Triticum aestivum	2D03	2	3	364	38019.4	5.68	46.3	66.02	-0.267	I	Nucleus
TaBBX39	TraesCS6D03G0493600	TraesCS6D03G0493600.1	Triticum aestivum	2D03	1	2	260	28221.8	5.14	42.71	73	-0.282	IV	Nucleus
TaBBX40	TraesCS6D03G0504500	TraesCS6D03G0504500.1	Triticum aestivum	2D03	1	2	317	33352.1	5.17	52	65.17	-0.353	I	Nucleus
TaBBX41	TraesCS6D03G0543100	TraesCS6D03G0543100.1	Triticum aestivum	2D03	2	3	238	25258.1	5.77	61.42	59.24	-0.337	IV	Nucleus
TaBBX42	TraesCS6D03G0647600	TraesCS6D03G0647600.1	Triticum aestivum	2D03	1	2	369	40998.7	5.5	52.41	63.55	-0.515	I	Nucleus
TaBBX43	TraesCS6D03G0654900	TraesCS6D03G0654900.1	Triticum aestivum	2D03	1	2	434	47026.5	6.12	58.29	63.5	-0.64	III	Nucleus
TaBBX44	TraesCS7A03G0257000	TraesCS7A03G0257000.1	Triticum aestivum	2A03	2	3	359	38311.7	5.1	43.16	68.58	-0.367	IV	Nucleus
TaBBX45	TraesCS7A03G0482500	TraesCS7A03G0482500.1	Triticum aestivum	2A03	0	1	432	47132.2	5.32	58.29	65.81	-0.526	III	Chloroplast
TaBBX46	TraesCS7A03G0510200	TraesCS7A03G0510200.1	Triticum aestivum	2A03	4	5	396	43615.4	4.92	51.77	62.65	-0.604	II	Cytoplasm
TaBBX47	TraesCS7A03G0928900	TraesCS7A03G0928900.2	Triticum aestivum	2A03	1	2	313	33452.6	5.47	60.84	71.85	-0.303	IV	Nucleus
TaBBX48	TraesCS7B03G0014900	TraesCS7B03G0014900.1	Triticum aestivum	2B03	3	4	338	36159.2	4.83	44.19	67.93	-0.348	IV	Cytoplasm
TaBBX49	TraesCS7B03G0297700	TraesCS7B03G0297700.1	Triticum aestivum	2B03	0	1	432	47173.2	5.3	54.55	66.94	-0.52	III	Nucleus
TaBBX50	TraesCS7B03G0325400	TraesCS7B03G0325400.1	Triticum aestivum	2B03	4	5	337	36449.2	4.32	53.18	64.93	-0.432	II	Nucleus
TaBBX51	TraesCS7B03G0776500	TraesCS7B03G0776500.1	Triticum aestivum	2B03	1	2	311	33195.5	5.69	60.33	79.2	-0.195	IV	Cytoplasm
TaBBX52	TraesCS7D03G0237100	TraesCS7D03G0237100.1	Triticum aestivum	2D03	2	3	363	38772.2	5.03	44.46	68.1	-0.358	IV	Nucleus
TaBBX53	TraesCS7D03G0466700	TraesCS7D03G0466700.1	Triticum aestivum	2D03	0	1	432	47125.2	5.26	56.07	66.27	-0.517	III	Nucleus
TaBBX54	TraesCS7D03G0490500	TraesCS7D03G0490500.1	Triticum aestivum	2D03	4	5	396	43609.3	4.92	52.93	61.92	-0.614	II	Chloroplast
TaBBX55	TraesCS7D03G0893800	TraesCS7D03G0893800.2	Triticum aestivum	2D03	2	3	285	30133.8	5.02	60.09	73.09	-0.224	IV	Nucleus
TaBBX56	TraesCS7D03G1146300	TraesCS7D03G1146300.1	Triticum aestivum	2D03	1	2	372	39527.6	5.86	43.6	68.04	-0.201	I	Nucleus
ZmBBX1	ZmPHB47.01G441000	ZmPHB47.01G441000.1	Zea mays	1	1	2	454	50222.5	5.72	59.9	62.64	-0.721	III	Nucleus
ZmBBX2	ZmPHB47.02G078000	ZmPHB47.02G078000.6	Zea mays	2	3	4	259	27951.8	5.19	67.03	56.99	-0.537	IV	Chloroplast
ZmBBX3	ZmPHB47.02G106100	ZmPHB47.02G106100.1	Zea mays	2	1	2	320	34066	5.43	40.24	63.12	-0.385	I	Nucleus
ZmBBX4	ZmPHB47.02G108600	ZmPHB47.02G108600.1	Zea mays	2	1	2	259	27635.2	4.87	46.71	76.25	-0.173	IV	Chloroplast
ZmBBX5	ZmPHB47.02G299300	ZmPHB47.02G299300.1	Zea mays	2	4	5	205	22545.2	5.54	44.32	63.71	-0.649	IV	Chloroplast
ZmBBX6	ZmPHB47.03G018600	ZmPHB47.03G018600.1	Zea mays	3	2	3	351	36732.9	5.3	56.06	65.84	-0.258	IV	Chloroplast
ZmBBX7	ZmPHB47.04G156400	ZmPHB47.04G156400.1	Zea mays	4	2	3	249	26730.1	5.33	42.2	75.82	-0.226	IV	Mitochondrion
ZmBBX8	ZmPHB47.04G157600	ZmPHB47.04G157600.1	Zea mays	4	3	4	317	33370.1	5.33	54.05	61.92	-0.351	I	Nucleus
ZmBBX9	ZmPHB47.04G171000	ZmPHB47.04G171000.1	Zea mays	4	2	3	259	27347.5	5.16	61.61	62.78	-0.301	IV	Mitochondrion
ZmBBX10	ZmPHB47.04G194700	ZmPHB47.04G194700.1	Zea mays	4	4	5	406	44509.8	5.3	54.23	67.09	-0.52	II	Cytoplasm
ZmBBX11	ZmPHB47.05G052500	ZmPHB47.05G052500.1	Zea mays	5	1	2	414	45496.3	6.68	60.09	64.42	-0.629	III	Chloroplast
ZmBBX12	ZmPHB47.05G140200	ZmPHB47.05G140200.1	Zea mays	5	2	3	308	31873.5	4.73	50.36	70.49	-0.206	IV	Nucleus
ZmBBX13	ZmPHB47.05G187500	ZmPHB47.05G187500.1	Zea mays	5	2	3	371	38664.3	6.46	47.01	70.19	-0.199	I	Nucleus
ZmBBX14	ZmPHB47.05G312000	ZmPHB47.05G312000.2	Zea mays	5	1	2	142	15394.8	9.41	84.88	70.99	-0.343	IV	Nucleus
ZmBBX15	ZmPHB47.05G346800	ZmPHB47.05G346800.2	Zea mays	5	4	5	407	44477.3	5.23	51.89	59.04	-0.629	II	Cytoplasm
ZmBBX16	ZmPHB47.05G350800	ZmPHB47.05G350800.1	Zea mays	5	1	2	496	53580.2	7.07	65.83	63.04	-0.601	III	Chloroplast
ZmBBX17	ZmPHB47.06G016900	ZmPHB47.06G016900.3	Zea mays	6	2	3	258	27786.3	5.01	43.75	78.49	-0.237	IV	Nucleus
ZmBBX18	ZmPHB47.06G084700	ZmPHB47.06G084700.1	Zea mays	6	2	3	375	40436.9	5.08	61.65	70.45	-0.351	IV	Nucleus
ZmBBX19	ZmPHB47.06G096100	ZmPHB47.06G096100.1	Zea mays	6	2	3	269	28230.7	4.52	54.98	78.07	-0.128	IV	Cytoplasm
ZmBBX20	ZmPHB47.06G164500	ZmPHB47.06G164500.1	Zea mays	6	1	2	452	48379.9	5.24	47.72	68.61	-0.476	III	Chloroplast
ZmBBX21	ZmPHB47.06G193000	ZmPHB47.06G193000.1	Zea mays	6	2	3	322	33771.5	5.08	50.18	60.5	-0.355	IV	Nucleus
ZmBBX22	ZmPHB47.07G175600	ZmPHB47.07G175600.1	Zea mays	7	4	5	206	22716.3	5.42	46.09	60.53	-0.745	IV	Nucleus
ZmBBX23	ZmPHB47.09G043700	ZmPHB47.09G043700.1	Zea mays	9	2	3	375	40113.7	5.07	53.52	69.44	-0.281	IV	Nucleus
ZmBBX24	ZmPHB47.09G071000	ZmPHB47.09G071000.1	Zea mays	9	1	2	456	49286.8	5.13	49.99	64.74	-0.562	III	Nucleus
ZmBBX25	ZmPHB47.09G075200	ZmPHB47.09G075200.1	Zea mays	9	1	2	395	42598.4	5.41	48.76	67.54	-0.361	I	Chloroplast
ZmBBX26	ZmPHB47.10G177600	ZmPHB47.10G177600.1	Zea mays	10	1	2	323	33968.9	5.2	37.74	66.19	-0.313	I	Nucleus
ZmBBX27	ZmPHB47.10G192000	ZmPHB47.10G192000.2	Zea mays	10	2	3	256	27813.7	4.8	66.12	58.05	-0.546	IV	Mitochondrion
ZmBBX28	ZmPHB47.K100100	ZmPHB47.K100100.1	Zea mays		2	3	296	31779.2	5.85	43.79	86.52	-0.024	IV	Cytoplasm
ZmBBX29	ZmPHB47.K136700	ZmPHB47.K136700.1	Zea mays		1	2	339	35717.9	5.04	55.52	71.39	-0.232	I	Nucleus

## Sheet: S2
Supplementary Table 2. Ka/Ks statistical analysis of syntenic gene pairs
Gene Name	Gene locus	Representative species	Subfamily	Gene Name	Gene locus	Representative species	Subfamily	ka	ks	ka/ks	Time of divergence (MYA)	Purifying selection
SiBBX5	Seita.1G308800.1	Setaria italica	III	SiBBX9	Seita.4G116600.1	Setaria italica	III	0.249703	0.583263	0.428114	44.8664	Yes
SiBBX2	Seita.1G225000.1	Setaria italica	IV	SiBBX13	Seita.7G149800.1	Setaria italica	IV	0.173216	0.395204	0.438295	30.4003	Yes
SiBBX3	Seita.1G228800.1	Setaria italica	I	SiBBX14	Seita.7G153500.1	Setaria italica	I	0.152513	0.398996	0.382241	30.692	Yes
SiBBX4	Seita.1G253100.1	Setaria italica	IV	SiBBX15	Seita.7G183800.1	Setaria italica	IV	0.165451	0.420449	0.393511	32.3422	Yes
SiBBX6	Seita.3G073100.1	Setaria italica	IV	SiBBX12	Seita.5G143400.1	Setaria italica	IV	0.23478	0.485073	0.48401	37.3133	Yes
SvBBX5	Sevir.1G314800.1	Setaria viridis	III	SvBBX10	Sevir.4G117300.1	Setaria viridis	III	0.251901	0.588169	0.42828	45.2437	Yes
SvBBX2	Sevir.1G228600.1	Setaria viridis	IV	SvBBX14	Sevir.7G157900.2	Setaria viridis	IV	0.174026	0.404494	0.430233	31.1149	Yes
SvBBX3	Sevir.1G232600.1	Setaria viridis	I	SvBBX15	Sevir.7G161700.1	Setaria viridis	I	0.15827	0.36396	0.434855	27.9969	Yes
SvBBX4	Sevir.1G257300.1	Setaria viridis	IV	SvBBX16	Sevir.7G194000.2	Setaria viridis	IV	0.170748	0.40785	0.418655	31.3731	Yes
SvBBX7	Sevir.3G074700.1	Setaria viridis	IV	SvBBX13	Sevir.5G141601.1	Setaria viridis	IV	0.227926	0.504156	0.452095	38.7812	Yes
SiBBX11	Seita.4G277900.1	Setaria italica	IV	AtBBX21	AT1G75540.1	Arabidopsis thaliana	IV	0.580026	NA	NA	NA	-
SiBBX1	Seita.1G065300.1	Setaria italica	I	AtBBX6	AT5G57660.1	Arabidopsis thaliana	I	0.399434	NA	NA	NA	-
SiBBX6	Seita.3G073100.1	Setaria italica	IV	OsBBX1	LOC_Os01g10580.1	Oryza sativa	IV	0.289427	0.470572	0.615054	36.1979	Yes
SiBBX12	Seita.5G143400.1	Setaria italica	IV	OsBBX1	LOC_Os01g10580.1	Oryza sativa	IV	0.189494	0.491309	0.385691	37.793	Yes
SiBBX7	Seita.3G097900.1	Setaria italica	IV	OsBBX19	LOC_Os12g10660.1	Oryza sativa	IV	0.228986	0.290044	0.789486	22.3111	Yes
SiBBX3	Seita.1G228800.1	Setaria italica	I	OsBBX4	LOC_Os02g39710.1	Oryza sativa	I	0.102914	0.34146	0.301394	26.2662	Yes
SiBBX4	Seita.1G253100.1	Setaria italica	IV	OsBBX5	LOC_Os02g43170.1	Oryza sativa	IV	0.139021	0.298175	0.46624	22.9365	Yes
SiBBX5	Seita.1G308800.1	Setaria italica	III	OsBBX6	LOC_Os02g49880.1	Oryza sativa	III	0.188378	0.389856	0.483198	29.9889	Yes
SiBBX1	Seita.1G065300.1	Setaria italica	I	OsBBX2	LOC_Os02g08150.1	Oryza sativa	I	0.149592	0.431652	0.346557	33.204	Yes
SiBBX2	Seita.1G225000.1	Setaria italica	IV	OsBBX3	LOC_Os02g39360.1	Oryza sativa	IV	0.0923248	0.265416	0.34785	20.4166	Yes
SiBBX9	Seita.4G116600.1	Setaria italica	III	OsBBX6	LOC_Os02g49880.1	Oryza sativa	III	0.252079	0.534915	0.471249	41.1473	Yes
SiBBX13	Seita.7G149800.1	Setaria italica	IV	OsBBX3	LOC_Os02g39360.1	Oryza sativa	IV	0.172639	0.419358	0.411673	32.2583	Yes
SiBBX14	Seita.7G153500.1	Setaria italica	I	OsBBX4	LOC_Os02g39710.1	Oryza sativa	I	0.148438	0.456498	0.325166	35.1152	Yes
SiBBX15	Seita.7G183800.1	Setaria italica	IV	OsBBX5	LOC_Os02g43170.1	Oryza sativa	IV	0.2157	0.425344	0.507119	32.7188	Yes
SiBBX16	Seita.9G119800.1	Setaria italica	III	OsBBX7	LOC_Os03g50310.1	Oryza sativa	III	0.101509	0.37436	0.271154	28.7969	Yes
SiBBX2	Seita.1G225000.1	Setaria italica	IV	OsBBX8	LOC_Os04g41560.2	Oryza sativa	IV	0.134949	0.334775	0.403104	25.7519	Yes
SiBBX3	Seita.1G228800.1	Setaria italica	I	OsBBX9	LOC_Os04g42020.1	Oryza sativa	I	0.152869	0.329525	0.463908	25.3481	Yes
SiBBX4	Seita.1G253100.1	Setaria italica	IV	OsBBX10	LOC_Os04g45690.1	Oryza sativa	IV	0.187358	0.429251	0.436478	33.0193	Yes
SiBBX13	Seita.7G149800.1	Setaria italica	IV	OsBBX8	LOC_Os04g41560.2	Oryza sativa	IV	0.110732	0.288344	0.384027	22.1803	Yes
SiBBX14	Seita.7G153500.1	Setaria italica	I	OsBBX9	LOC_Os04g42020.1	Oryza sativa	I	0.101387	0.358318	0.282952	27.5629	Yes
SiBBX15	Seita.7G183800.1	Setaria italica	IV	OsBBX10	LOC_Os04g45690.1	Oryza sativa	IV	0.146868	0.312694	0.469687	24.0534	Yes
SiBBX6	Seita.3G073100.1	Setaria italica	IV	OsBBX11	LOC_Os05g11510.1	Oryza sativa	IV	0.126665	0.422172	0.300031	32.4747	Yes
SiBBX12	Seita.5G143400.1	Setaria italica	IV	OsBBX11	LOC_Os05g11510.1	Oryza sativa	IV	0.22808	0.477032	0.478123	36.6947	Yes
SiBBX5	Seita.1G308800.1	Setaria italica	III	OsBBX13	LOC_Os06g15330.1	Oryza sativa	III	0.239051	0.528673	0.452172	40.6671	Yes
SiBBX9	Seita.4G116600.1	Setaria italica	III	OsBBX13	LOC_Os06g15330.1	Oryza sativa	III	0.158635	0.311982	0.508474	23.9986	Yes
SiBBX10	Seita.4G122700.1	Setaria italica	I	OsBBX14	LOC_Os06g16370.1	Oryza sativa	I	0.115596	0.647297	0.178583	49.7921	Yes
SiBBX11	Seita.4G277900.1	Setaria italica	IV	OsBBX15	LOC_Os06g49880.1	Oryza sativa	IV	0.226952	0.310363	0.731248	23.8741	Yes
SiBBX8	Seita.4G072000.1	Setaria italica	IV	OsBBX12	LOC_Os06g05890.1	Oryza sativa	IV	0.12331	0.592703	0.208046	45.5926	Yes
SiBBX1	Seita.1G065300.1	Setaria italica	I	SvBBX1	Sevir.1G064400.1	Setaria viridis	I	0.00828738	0.00978275	0.847142	0.752519	Yes
SiBBX2	Seita.1G225000.1	Setaria italica	IV	SvBBX2	Sevir.1G228600.1	Setaria viridis	IV	0.00339367	0.0217801	0.155815	1.67539	Yes
SiBBX3	Seita.1G228800.1	Setaria italica	I	SvBBX3	Sevir.1G232600.1	Setaria viridis	I	0	0	NA	0	-
SiBBX4	Seita.1G253100.1	Setaria italica	IV	SvBBX4	Sevir.1G257300.1	Setaria viridis	IV	0.00166113	0.0148275	0.11203	1.14058	Yes
SiBBX5	Seita.1G308800.1	Setaria italica	III	SvBBX5	Sevir.1G314800.1	Setaria viridis	III	0.00191632	0	NA	0	-
SiBBX5	Seita.1G308800.1	Setaria italica	III	SvBBX10	Sevir.4G117300.1	Setaria viridis	III	0.252058	0.586797	0.429548	45.1383	Yes
SiBBX2	Seita.1G225000.1	Setaria italica	IV	SvBBX14	Sevir.7G157900.2	Setaria viridis	IV	0.171982	0.40302	0.426733	31.0016	Yes
SiBBX3	Seita.1G228800.1	Setaria italica	I	SvBBX15	Sevir.7G161700.1	Setaria viridis	I	0.15827	0.36396	0.434855	27.9969	Yes
SiBBX4	Seita.1G253100.1	Setaria italica	IV	SvBBX16	Sevir.7G194000.2	Setaria viridis	IV	0.165451	0.420449	0.393511	32.3422	Yes
SiBBX6	Seita.3G073100.1	Setaria italica	IV	SvBBX7	Sevir.3G074700.1	Setaria viridis	IV	0	0.00406505	0	0.312696	Yes
SiBBX7	Seita.3G097900.1	Setaria italica	IV	SvBBX8	Sevir.3G098400.1	Setaria viridis	IV	0.00205832	0.0120364	0.171008	0.925874	Yes
SiBBX6	Seita.3G073100.1	Setaria italica	IV	SvBBX13	Sevir.5G141601.1	Setaria viridis	IV	0.227926	0.504156	0.452095	38.7812	Yes
SiBBX9	Seita.4G116600.1	Setaria italica	III	SvBBX5	Sevir.1G314800.1	Setaria viridis	III	0.249548	0.584628	0.426849	44.9714	Yes
SiBBX8	Seita.4G072000.1	Setaria italica	IV	SvBBX9	Sevir.4G070400.1	Setaria viridis	IV	0.00233146	0	NA	0	-
SiBBX9	Seita.4G116600.1	Setaria italica	III	SvBBX10	Sevir.4G117300.1	Setaria viridis	III	0.00201647	0	NA	0	-
SiBBX10	Seita.4G122700.1	Setaria italica	I	SvBBX11	Sevir.4G194900.1	Setaria viridis	I	0	0.00386848	0	0.297575	Yes
SiBBX11	Seita.4G277900.1	Setaria italica	IV	SvBBX12	Sevir.4G289800.1	Setaria viridis	IV	0.0030166	0.00454547	0.663649	0.349651	Yes
SiBBX12	Seita.5G143400.1	Setaria italica	IV	SvBBX7	Sevir.3G074700.1	Setaria viridis	IV	0.23478	0.485073	0.48401	37.3133	Yes
SiBBX12	Seita.5G143400.1	Setaria italica	IV	SvBBX13	Sevir.5G141601.1	Setaria viridis	IV	0.001359	0	NA	0	-
SiBBX13	Seita.7G149800.1	Setaria italica	IV	SvBBX2	Sevir.1G228600.1	Setaria viridis	IV	0.175287	0.396658	0.441911	30.5121	Yes
SiBBX14	Seita.7G153500.1	Setaria italica	I	SvBBX3	Sevir.1G232600.1	Setaria viridis	I	0.152513	0.398996	0.382241	30.692	Yes
SiBBX15	Seita.7G183800.1	Setaria italica	IV	SvBBX4	Sevir.1G257300.1	Setaria viridis	IV	0.170748	0.40785	0.418655	31.3731	Yes
SiBBX13	Seita.7G149800.1	Setaria italica	IV	SvBBX14	Sevir.7G157900.2	Setaria viridis	IV	0	0.00525396	0	0.404151	Yes
SiBBX14	Seita.7G153500.1	Setaria italica	I	SvBBX15	Sevir.7G161700.1	Setaria viridis	I	0.00416186	0.0198556	0.209607	1.52735	Yes
SiBBX15	Seita.7G183800.1	Setaria italica	IV	SvBBX16	Sevir.7G194000.2	Setaria viridis	IV	0	0	NA	0	-
SiBBX16	Seita.9G119800.1	Setaria italica	III	SvBBX17	Sevir.9G118400.1	Setaria viridis	III	0.00220832	0.0064586	0.341919	0.496815	Yes
SiBBX16	Seita.9G119800.1	Setaria italica	III	SbBBX1	Sobic.001G118100.1	Sorghum bicolor	III	0.0635331	0.245253	0.259052	18.8656	Yes
SiBBX5	Seita.1G308800.1	Setaria italica	III	SbBBX17	Sobic.010G108500.1	Sorghum bicolor	III	0.262882	0.592003	0.444056	45.5387	Yes
SiBBX9	Seita.4G116600.1	Setaria italica	III	SbBBX17	Sobic.010G108500.1	Sorghum bicolor	III	0.080781	0.293439	0.27529	22.5723	Yes
SiBBX10	Seita.4G122700.1	Setaria italica	I	SbBBX18	Sobic.010G115800.1	Sorghum bicolor	I	0.0909506	0.51401	0.176943	39.5392	Yes
SiBBX11	Seita.4G277900.1	Setaria italica	IV	SbBBX20	Sobic.010G262200.2	Sorghum bicolor	IV	0.121779	0.164794	0.738981	12.6764	Yes
SiBBX8	Seita.4G072000.1	Setaria italica	IV	SbBBX16	Sobic.010G041700.1	Sorghum bicolor	IV	0.06003	0.24412	0.245904	18.7784	Yes
SiBBX6	Seita.3G073100.1	Setaria italica	IV	SbBBX3	Sobic.003G026700.1	Sorghum bicolor	IV	0.227943	0.587126	0.388236	45.1635	Yes
SiBBX12	Seita.5G143400.1	Setaria italica	IV	SbBBX3	Sobic.003G026700.1	Sorghum bicolor	IV	0.104107	0.324182	0.321138	24.9371	Yes
SiBBX2	Seita.1G225000.1	Setaria italica	IV	SbBBX5	Sobic.004G208400.1	Sorghum bicolor	IV	0.0313999	0.181974	0.172552	13.998	Yes
SiBBX3	Seita.1G228800.1	Setaria italica	I	SbBBX6	Sobic.004G211200.1	Sorghum bicolor	I	0.0369584	0.183325	0.201601	14.1019	Yes
SiBBX5	Seita.1G308800.1	Setaria italica	III	SbBBX7	Sobic.004G249500.1	Sorghum bicolor	III	0.100915	0.302379	0.333738	23.26	Yes
SiBBX4	Seita.1G253100.1	Setaria italica	IV	SbBBX9	Sobic.004G301000.1	Sorghum bicolor	IV	0.0765495	0.220937	0.346477	16.9951	Yes
SiBBX1	Seita.1G065300.1	Setaria italica	I	SbBBX4	Sobic.004G063200.1	Sorghum bicolor	I	0.0792817	0.296688	0.267222	22.8222	Yes
SiBBX9	Seita.4G116600.1	Setaria italica	III	SbBBX7	Sobic.004G249500.1	Sorghum bicolor	III	0.283757	0.603652	0.470068	46.4348	Yes
SiBBX13	Seita.7G149800.1	Setaria italica	IV	SbBBX5	Sobic.004G208400.1	Sorghum bicolor	IV	0.172988	0.432329	0.40013	33.2561	Yes
SiBBX14	Seita.7G153500.1	Setaria italica	I	SbBBX6	Sobic.004G211200.1	Sorghum bicolor	I	0.160658	0.442929	0.362717	34.0715	Yes
SiBBX15	Seita.7G183800.1	Setaria italica	IV	SbBBX9	Sobic.004G301000.1	Sorghum bicolor	IV	0.213221	0.424334	0.502483	32.6411	Yes
SiBBX2	Seita.1G225000.1	Setaria italica	IV	SbBBX10	Sobic.006G131800.1	Sorghum bicolor	IV	0.166885	0.383355	0.435326	29.4889	Yes
SiBBX3	Seita.1G228800.1	Setaria italica	I	SbBBX11	Sobic.006G135100.1	Sorghum bicolor	I	0.149666	0.409723	0.365286	31.5171	Yes
SiBBX4	Seita.1G253100.1	Setaria italica	IV	SbBBX12	Sobic.006G163100.2	Sorghum bicolor	IV	0.203406	0.522215	0.389506	40.1704	Yes
SiBBX13	Seita.7G149800.1	Setaria italica	IV	SbBBX10	Sobic.006G131800.1	Sorghum bicolor	IV	0.0543891	0.243142	0.223693	18.7032	Yes
SiBBX14	Seita.7G153500.1	Setaria italica	I	SbBBX11	Sobic.006G135100.1	Sorghum bicolor	I	0.0213386	0.18258	0.116872	14.0446	Yes
SiBBX15	Seita.7G183800.1	Setaria italica	IV	SbBBX12	Sobic.006G163100.2	Sorghum bicolor	IV	0.0590141	0.293268	0.201229	22.5591	Yes
SiBBX7	Seita.3G097900.1	Setaria italica	IV	SbBBX14	Sobic.008G073400.1	Sorghum bicolor	IV	0.170208	0.232616	0.731714	17.8936	Yes
SiBBX6	Seita.3G073100.1	Setaria italica	IV	SbBBX15	Sobic.009G075600.1	Sorghum bicolor	IV	0.0544111	0.219074	0.248368	16.8519	Yes
SiBBX12	Seita.5G143400.1	Setaria italica	IV	SbBBX15	Sobic.009G075600.1	Sorghum bicolor	IV	0.246031	0.617662	0.398326	47.5125	Yes
SiBBX2	Seita.1G225000.1	Setaria italica	IV	TaBBX1	TraesCS2A03G0852800.1	Triticum aestivum	IV	0.144845	0.393574	0.368025	30.2749	Yes
SiBBX3	Seita.1G228800.1	Setaria italica	I	TaBBX2	TraesCS2A03G0864000.1	Triticum aestivum	I	0.154836	0.338834	0.456966	26.0642	Yes
SiBBX4	Seita.1G253100.1	Setaria italica	IV	TaBBX4	TraesCS2A03G0938500.1	Triticum aestivum	IV	0.168452	0.467821	0.360078	35.9863	Yes
SiBBX2	Seita.1G225000.1	Setaria italica	IV	TaBBX5	TraesCS2B03G0945400.1	Triticum aestivum	IV	0.141781	0.338241	0.419172	26.0186	Yes
SiBBX3	Seita.1G228800.1	Setaria italica	I	TaBBX6	TraesCS2B03G0957000.1	Triticum aestivum	I	0.151795	0.367691	0.412832	28.284	Yes
SiBBX4	Seita.1G253100.1	Setaria italica	IV	TaBBX7	TraesCS2B03G1033800.1	Triticum aestivum	IV	0.19561	0.515406	0.379527	39.6466	Yes
SiBBX2	Seita.1G225000.1	Setaria italica	IV	TaBBX8	TraesCS2D03G0795400.1	Triticum aestivum	IV	0.140884	0.301253	0.467662	23.1733	Yes
SiBBX3	Seita.1G228800.1	Setaria italica	I	TaBBX9	TraesCS2D03G0805200.1	Triticum aestivum	I	0.15126	0.339403	0.445666	26.1079	Yes
SiBBX4	Seita.1G253100.1	Setaria italica	IV	TaBBX10	TraesCS2D03G0880000.1	Triticum aestivum	IV	0.183948	0.541652	0.339606	41.6655	Yes
SiBBX5	Seita.1G308800.1	Setaria italica	III	TaBBX29	TraesCS6A03G0773000.2	Triticum aestivum	III	0.209906	0.398571	0.526646	30.6593	Yes
SiBBX4	Seita.1G253100.1	Setaria italica	IV	TaBBX27	TraesCS6A03G0655100.1	Triticum aestivum	IV	0.162035	0.304099	0.532838	23.3922	Yes
SiBBX1	Seita.1G065300.1	Setaria italica	I	TaBBX24	TraesCS6A03G0360400.1	Triticum aestivum	I	0.164632	0.33886	0.485841	26.0661	Yes
SiBBX3	Seita.1G228800.1	Setaria italica	I	TaBBX26	TraesCS6A03G0600300.1	Triticum aestivum	I	0.113649	0.359199	0.316396	27.6307	Yes
SiBBX2	Seita.1G225000.1	Setaria italica	IV	TaBBX25	TraesCS6A03G0594100.1	Triticum aestivum	IV	0.102232	0.250451	0.408191	19.2654	Yes
SiBBX5	Seita.1G308800.1	Setaria italica	III	TaBBX36	TraesCS6B03G0920100.1	Triticum aestivum	III	0.193227	0.371199	0.520548	28.5537	Yes
SiBBX2	Seita.1G225000.1	Setaria italica	IV	TaBBX32	TraesCS6B03G0723800.1	Triticum aestivum	IV	0.127433	0.254784	0.500163	19.5987	Yes
SiBBX3	Seita.1G228800.1	Setaria italica	I	TaBBX33	TraesCS6B03G0731200.1	Triticum aestivum	I	0.11547	0.373649	0.309033	28.7422	Yes
SiBBX1	Seita.1G065300.1	Setaria italica	I	TaBBX31	TraesCS6B03G0455100.2	Triticum aestivum	I	0.168377	0.355472	0.473671	27.344	Yes
SiBBX4	Seita.1G253100.1	Setaria italica	IV	TaBBX34	TraesCS6B03G0824600.1	Triticum aestivum	IV	0.139144	0.364933	0.381288	28.0717	Yes
SiBBX5	Seita.1G308800.1	Setaria italica	III	TaBBX43	TraesCS6D03G0654900.1	Triticum aestivum	III	0.190524	0.410214	0.46445	31.5549	Yes
SiBBX2	Seita.1G225000.1	Setaria italica	IV	TaBBX39	TraesCS6D03G0493600.1	Triticum aestivum	IV	0.10678	0.263258	0.40561	20.2506	Yes
SiBBX3	Seita.1G228800.1	Setaria italica	I	TaBBX40	TraesCS6D03G0504500.1	Triticum aestivum	I	0.112041	0.347338	0.322569	26.7183	Yes
SiBBX4	Seita.1G253100.1	Setaria italica	IV	TaBBX41	TraesCS6D03G0543100.1	Triticum aestivum	IV	0.155165	0.367736	0.421947	28.2874	Yes
SiBBX1	Seita.1G065300.1	Setaria italica	I	TaBBX38	TraesCS6D03G0315800.1	Triticum aestivum	I	0.162587	0.345203	0.470989	26.5541	Yes
SiBBX5	Seita.1G308800.1	Setaria italica	III	TaBBX45	TraesCS7A03G0482500.1	Triticum aestivum	III	0.246666	0.486476	0.507047	37.4212	Yes
SiBBX5	Seita.1G308800.1	Setaria italica	III	TaBBX49	TraesCS7B03G0297700.1	Triticum aestivum	III	0.243653	0.545165	0.446934	41.9358	Yes
SiBBX5	Seita.1G308800.1	Setaria italica	III	TaBBX53	TraesCS7D03G0466700.1	Triticum aestivum	III	0.24539	0.512973	0.478368	39.4595	Yes
SiBBX1	Seita.1G065300.1	Setaria italica	I	TaBBX56	TraesCS7D03G1146300.1	Triticum aestivum	I	0.254014	0.536619	0.473361	41.2784	Yes
SiBBX6	Seita.3G073100.1	Setaria italica	IV	TaBBX11	TraesCS3A03G0308800.1	Triticum aestivum	IV	0.248873	0.582969	0.426906	44.8438	Yes
SiBBX6	Seita.3G073100.1	Setaria italica	IV	TaBBX12	TraesCS3B03G0374400.1	Triticum aestivum	IV	0.239094	0.540187	0.442614	41.5528	Yes
SiBBX6	Seita.3G073100.1	Setaria italica	IV	TaBBX13	TraesCS3D03G0293200.1	Triticum aestivum	IV	0.225663	0.503236	0.448423	38.7105	Yes
SiBBX9	Seita.4G116600.1	Setaria italica	III	TaBBX29	TraesCS6A03G0773000.2	Triticum aestivum	III	0.284038	0.577884	0.491514	44.4526	Yes
SiBBX10	Seita.4G122700.1	Setaria italica	I	TaBBX28	TraesCS6A03G0765500.1	Triticum aestivum	I	0.190132	0.886407	0.214497	68.1852	Yes
SiBBX9	Seita.4G116600.1	Setaria italica	III	TaBBX36	TraesCS6B03G0920100.1	Triticum aestivum	III	0.269846	0.589494	0.457758	45.3457	Yes
SiBBX10	Seita.4G122700.1	Setaria italica	I	TaBBX35	TraesCS6B03G0911900.1	Triticum aestivum	I	0.184842	0.938346	0.196987	72.1805	Yes
SiBBX10	Seita.4G122700.1	Setaria italica	I	TaBBX42	TraesCS6D03G0647600.1	Triticum aestivum	I	0.183067	0.908457	0.201514	69.8813	Yes
SiBBX9	Seita.4G116600.1	Setaria italica	III	TaBBX43	TraesCS6D03G0654900.1	Triticum aestivum	III	0.302547	0.625713	0.483524	48.1318	Yes
SiBBX9	Seita.4G116600.1	Setaria italica	III	TaBBX45	TraesCS7A03G0482500.1	Triticum aestivum	III	0.158529	0.408682	0.387903	31.4371	Yes
SiBBX8	Seita.4G072000.1	Setaria italica	IV	TaBBX44	TraesCS7A03G0257000.1	Triticum aestivum	IV	0.120083	0.521385	0.230316	40.1065	Yes
SiBBX9	Seita.4G116600.1	Setaria italica	III	TaBBX49	TraesCS7B03G0297700.1	Triticum aestivum	III	0.163671	0.425615	0.384551	32.7396	Yes
SiBBX8	Seita.4G072000.1	Setaria italica	IV	TaBBX48	TraesCS7B03G0014900.1	Triticum aestivum	IV	0.112679	0.48357	0.233016	37.1977	Yes
SiBBX9	Seita.4G116600.1	Setaria italica	III	TaBBX53	TraesCS7D03G0466700.1	Triticum aestivum	III	0.155267	0.422195	0.367762	32.4765	Yes
SiBBX11	Seita.4G277900.1	Setaria italica	IV	TaBBX55	TraesCS7D03G0893800.2	Triticum aestivum	IV	0.221054	0.416003	0.531377	32.0002	Yes
SiBBX8	Seita.4G072000.1	Setaria italica	IV	TaBBX52	TraesCS7D03G0237100.1	Triticum aestivum	IV	0.125038	0.572694	0.218332	44.0534	Yes
SiBBX12	Seita.5G143400.1	Setaria italica	IV	TaBBX11	TraesCS3A03G0308800.1	Triticum aestivum	IV	0.172754	0.395024	0.437326	30.3865	Yes
SiBBX12	Seita.5G143400.1	Setaria italica	IV	TaBBX12	TraesCS3B03G0374400.1	Triticum aestivum	IV	0.181993	0.405554	0.448751	31.1965	Yes
SiBBX12	Seita.5G143400.1	Setaria italica	IV	TaBBX14	TraesCS3D03G0293200.1	Triticum aestivum	III	0.179072	0.443636	0.403645	34.1258	Yes
SiBBX14	Seita.7G153500.1	Setaria italica	I	TaBBX2	TraesCS2A03G0864000.1	Triticum aestivum	I	0.0881339	0.362103	0.243395	27.8541	Yes
SiBBX15	Seita.7G183800.1	Setaria italica	IV	TaBBX4	TraesCS2A03G0938500.1	Triticum aestivum	IV	0.130036	0.351189	0.370275	27.0145	Yes
SiBBX13	Seita.7G149800.1	Setaria italica	IV	TaBBX1	TraesCS2A03G0852800.1	Triticum aestivum	IV	0.106752	0.348816	0.306041	26.832	Yes
SiBBX14	Seita.7G153500.1	Setaria italica	I	TaBBX6	TraesCS2B03G0957000.1	Triticum aestivum	I	0.103219	0.400216	0.257909	30.7858	Yes
SiBBX15	Seita.7G183800.1	Setaria italica	IV	TaBBX7	TraesCS2B03G1033800.1	Triticum aestivum	IV	0.139301	0.412908	0.337366	31.7622	Yes
SiBBX13	Seita.7G149800.1	Setaria italica	IV	TaBBX5	TraesCS2B03G0945400.1	Triticum aestivum	IV	0.111505	0.310885	0.358671	23.9142	Yes
SiBBX14	Seita.7G153500.1	Setaria italica	I	TaBBX9	TraesCS2D03G0805200.1	Triticum aestivum	I	0.104784	0.35984	0.291197	27.68	Yes
SiBBX15	Seita.7G183800.1	Setaria italica	IV	TaBBX10	TraesCS2D03G0880000.1	Triticum aestivum	IV	0.143698	0.385245	0.373004	29.6342	Yes
SiBBX13	Seita.7G149800.1	Setaria italica	IV	TaBBX8	TraesCS2D03G0795400.1	Triticum aestivum	IV	0.10736	0.269381	0.398543	20.7216	Yes
SiBBX15	Seita.7G183800.1	Setaria italica	IV	TaBBX27	TraesCS6A03G0655100.1	Triticum aestivum	IV	0.200551	0.462813	0.43333	35.601	Yes
SiBBX14	Seita.7G153500.1	Setaria italica	I	TaBBX26	TraesCS6A03G0600300.1	Triticum aestivum	I	0.161659	0.502439	0.321748	38.6492	Yes
SiBBX13	Seita.7G149800.1	Setaria italica	IV	TaBBX32	TraesCS6B03G0723800.1	Triticum aestivum	IV	0.184743	0.376099	0.491207	28.9307	Yes
SiBBX14	Seita.7G153500.1	Setaria italica	I	TaBBX33	TraesCS6B03G0731200.1	Triticum aestivum	I	0.159789	0.479432	0.333289	36.8794	Yes
SiBBX15	Seita.7G183800.1	Setaria italica	IV	TaBBX34	TraesCS6B03G0824600.1	Triticum aestivum	IV	0.195622	0.520231	0.376029	40.0178	Yes
SiBBX13	Seita.7G149800.1	Setaria italica	IV	TaBBX39	TraesCS6D03G0493600.1	Triticum aestivum	IV	0.175075	0.376769	0.464674	28.9822	Yes
SiBBX14	Seita.7G153500.1	Setaria italica	I	TaBBX40	TraesCS6D03G0504500.1	Triticum aestivum	I	0.159934	0.507637	0.315055	39.049	Yes
SiBBX15	Seita.7G183800.1	Setaria italica	IV	TaBBX41	TraesCS6D03G0543100.1	Triticum aestivum	IV	0.205511	0.504055	0.407715	38.7735	Yes
SiBBX16	Seita.9G119800.1	Setaria italica	III	TaBBX14	TraesCS4A03G0697000.1	Triticum aestivum	III	0.121123	0.343402	0.352715	26.4156	Yes
SiBBX16	Seita.9G119800.1	Setaria italica	III	TaBBX15	TraesCS4B03G0098300.1	Triticum aestivum	III	0.123934	0.342906	0.361422	26.3774	Yes
SiBBX16	Seita.9G119800.1	Setaria italica	III	TaBBX16	TraesCS4D03G0082500.1	Triticum aestivum	III	0.128037	0.348832	0.367045	26.8333	Yes
SiBBX16	Seita.9G119800.1	Setaria italica	III	ZmBBX1	ZmPHB47.01G441000.1	Zea mays	III	0.0767293	0.290685	0.26396	22.3604	Yes
SiBBX3	Seita.1G228800.1	Setaria italica	I	ZmBBX26	ZmPHB47.10G177600.1	Zea mays	I	0.151451	0.442294	0.342421	34.0226	Yes
SiBBX4	Seita.1G253100.1	Setaria italica	IV	ZmBBX27	ZmPHB47.10G192000.2	Zea mays	IV	0.208571	0.513573	0.406117	39.5056	Yes
SiBBX14	Seita.7G153500.1	Setaria italica	I	ZmBBX26	ZmPHB47.10G177600.1	Zea mays	I	0.037942	0.25981	0.146038	19.9853	Yes
SiBBX15	Seita.7G183800.1	Setaria italica	IV	ZmBBX27	ZmPHB47.10G192000.2	Zea mays	IV	0.0791669	0.255954	0.309301	19.6888	Yes
SiBBX3	Seita.1G228800.1	Setaria italica	I	ZmBBX3	ZmPHB47.02G106100.1	Zea mays	I	0.162431	0.453445	0.358215	34.8804	Yes
SiBBX2	Seita.1G225000.1	Setaria italica	IV	ZmBBX4	ZmPHB47.02G108600.1	Zea mays	IV	0.179435	0.340237	0.527381	26.1721	Yes
SiBBX4	Seita.1G253100.1	Setaria italica	IV	ZmBBX2	ZmPHB47.02G078000.6	Zea mays	IV	0.20058	0.534929	0.374965	41.1484	Yes
SiBBX14	Seita.7G153500.1	Setaria italica	I	ZmBBX3	ZmPHB47.02G106100.1	Zea mays	I	0.0376618	0.201352	0.187044	15.4886	Yes
SiBBX13	Seita.7G149800.1	Setaria italica	IV	ZmBBX4	ZmPHB47.02G108600.1	Zea mays	IV	0.0800426	0.262681	0.304714	20.2063	Yes
SiBBX15	Seita.7G183800.1	Setaria italica	IV	ZmBBX2	ZmPHB47.02G078000.6	Zea mays	IV	0.0818148	0.26731	0.306067	20.5623	Yes
SiBBX6	Seita.3G073100.1	Setaria italica	IV	ZmBBX6	ZmPHB47.03G018600.1	Zea mays	IV	0.231836	0.501246	0.46252	38.5573	Yes
SiBBX12	Seita.5G143400.1	Setaria italica	IV	ZmBBX6	ZmPHB47.03G018600.1	Zea mays	IV	0.103978	0.240126	0.433014	18.4712	Yes
SiBBX2	Seita.1G225000.1	Setaria italica	IV	ZmBBX7	ZmPHB47.04G156400.1	Zea mays	IV	0.0595881	0.233766	0.254905	17.982	Yes
SiBBX3	Seita.1G228800.1	Setaria italica	I	ZmBBX8	ZmPHB47.04G157600.1	Zea mays	I	0.0955482	0.233766	0.408734	17.982	Yes
SiBBX4	Seita.1G253100.1	Setaria italica	IV	ZmBBX9	ZmPHB47.04G171000.1	Zea mays	IV	0.0822525	0.252941	0.325185	19.457	Yes
SiBBX13	Seita.7G149800.1	Setaria italica	IV	ZmBBX7	ZmPHB47.04G156400.1	Zea mays	IV	0.167182	0.483511	0.345767	37.1932	Yes
SiBBX14	Seita.7G153500.1	Setaria italica	I	ZmBBX8	ZmPHB47.04G157600.1	Zea mays	I	0.205847	0.401073	0.513242	30.8518	Yes
SiBBX15	Seita.7G183800.1	Setaria italica	IV	ZmBBX9	ZmPHB47.04G171000.1	Zea mays	IV	0.193644	0.464959	0.416476	35.7661	Yes
SiBBX4	Seita.1G253100.1	Setaria italica	IV	ZmBBX14	ZmPHB47.05G312000.2	Zea mays	IV	0.177819	0.270267	0.65794	20.7898	Yes
SiBBX5	Seita.1G308800.1	Setaria italica	III	ZmBBX16	ZmPHB47.05G350800.1	Zea mays	III	0.123854	0.3308	0.374408	25.4462	Yes
SiBBX1	Seita.1G065300.1	Setaria italica	I	ZmBBX13	ZmPHB47.05G187500.1	Zea mays	I	0.121057	0.274499	0.441011	21.1153	Yes
SiBBX11	Seita.4G277900.1	Setaria italica	IV	ZmBBX12	ZmPHB47.05G140200.1	Zea mays	IV	0.132596	0.237859	0.557454	18.2969	Yes
SiBBX9	Seita.4G116600.1	Setaria italica	III	ZmBBX16	ZmPHB47.05G350800.1	Zea mays	III	0.282203	0.66773	0.42263	51.3638	Yes
SiBBX15	Seita.7G183800.1	Setaria italica	IV	ZmBBX14	ZmPHB47.05G312000.2	Zea mays	IV	0.21259	0.574266	0.370194	44.1743	Yes
SiBBX16	Seita.9G119800.1	Setaria italica	III	ZmBBX11	ZmPHB47.05G052500.1	Zea mays	III	0.0819219	0.29627	0.276511	22.79	Yes
SiBBX5	Seita.1G308800.1	Setaria italica	III	ZmBBX20	ZmPHB47.06G164500.1	Zea mays	III	0.298741	0.630382	0.473904	48.4909	Yes
SiBBX6	Seita.3G073100.1	Setaria italica	IV	ZmBBX21	ZmPHB47.06G193000.1	Zea mays	IV	0.0663173	0.231006	0.28708	17.7697	Yes
SiBBX11	Seita.4G277900.1	Setaria italica	IV	ZmBBX19	ZmPHB47.06G096100.1	Zea mays	IV	0.134963	0.221076	0.610481	17.0058	Yes
SiBBX8	Seita.4G072000.1	Setaria italica	IV	ZmBBX18	ZmPHB47.06G084700.1	Zea mays	IV	0.0792851	0.29048	0.272945	22.3446	Yes
SiBBX9	Seita.4G116600.1	Setaria italica	III	ZmBBX20	ZmPHB47.06G164500.1	Zea mays	III	0.0915433	0.347857	0.263163	26.7582	Yes
SiBBX12	Seita.5G143400.1	Setaria italica	IV	ZmBBX21	ZmPHB47.06G193000.1	Zea mays	IV	0.243506	0.639188	0.380962	49.1683	Yes
SiBBX5	Seita.1G308800.1	Setaria italica	III	ZmBBX24	ZmPHB47.09G071000.1	Zea mays	III	0.303615	0.684286	0.443697	52.6374	Yes
SiBBX8	Seita.4G072000.1	Setaria italica	IV	ZmBBX23	ZmPHB47.09G043700.1	Zea mays	IV	0.0685981	0.299304	0.229192	23.0234	Yes
SiBBX9	Seita.4G116600.1	Setaria italica	III	ZmBBX24	ZmPHB47.09G071000.1	Zea mays	III	0.119096	0.400284	0.297529	30.7911	Yes
SiBBX10	Seita.4G122700.1	Setaria italica	I	ZmBBX25	ZmPHB47.09G075200.1	Zea mays	I	0.100756	0.613685	0.164182	47.2065	Yes

## Sheet: S3
Supplementary Table 3. Statistical analysis the duplications types of BBX genes in Setaria italica and Setaria viridis
	Singleton	Dispersed	Proximal	Tandem	WGD or Segmental	Total
SiBBXs	0	8	4	4	0	16
Setaria italica Background	6557	15253	2211	4257	6036	34314
SvBBXs	0	9	4	4	0	17
Setaria viridis Background	6320	12491	1412	3429	6155	29807
Statistical analysis of the percentage of BBX genes duplications types in Setaria italica and Setaria viridis
	Singleton	Dispersed	Proximal	Tandem	WGD or Segmental	Total
SiBBXs	0	50	25	25	0	100
Setaria italica Background	19.1088	44.4512	6.44343	12.406	17.5905	100
SvBBXs	0	52.9412	23.5294	23.5294	0	100
Setaria viridis Background	21.2031	41.9063	4.73714	11.504	20.6495	100

## Sheet: S4
Supplementary Table 4. Inferred ancestral copy numbers, gene gain/loss events, and branch-wise probabilities estimated from CAFE.
Branch / Node	Ancestral Copy Number	Gain	Loss	Net Change	Probability of Change
ZM <0>	29	5	0	5	0.0928
SB <1>	20	0	–4	–4	0.1816
SI <2>	16	0	–1	–1	0.2403
SV <3>	17	0	0	0	0.6555
Node <4>	24	1	0	1	0.6874
Node <5>	17	0	–6	–6	0.16
OS <6>	19	0	–13	–13	0.0214
TA <7>	56	24	0	24	0.0004
Node <8>	23	0	–3	–3	0.4314
Node <9>	32	6	0	6	0.2587
Node <10>	26	0	–2	–2	0.7845
AT <11>	32	4	0	4	0.4763
Node <12>	28	0	0	0	N/A
Note:
As expected for a gene family with low λ, many branch-wise probabilities are >0.05, but the family-level result remains significant (p = 0.002).

## Sheet: S5
Supplementary Table 5. Statistics on the number of different subfamilys of BBX genes in different species
Plant species	I	II	III	IV	V	Total
Arabidopsis thaliana	6	7	4	8	7	32
Oryza sativa	5	1	3	10	0	19
Triticum aestivum	16	3	9	28	0	56
Sorghum bicolor	5	2	3	10	0	20
Zea mays	6	2	5	16	0	29
Setaria viridis	4	0	3	10	0	17
Setaria italica	4	0	3	9	0	16
Total	46	15	30	91	7	189
Statistics of the percentage of BBX gene subfamilies in different species
Plant species	I	II	III	IV	V	Total
Arabidopsis thaliana	18.75	21.875	12.5	25	21.875	100
Oryza sativa	26.3158	5.26316	15.7895	52.6316	0	100
Triticum aestivum	28.5714	5.35714	16.0714	50	0	100
Sorghum bicolor	25	10	15	50	0	100
Zea mays	20.6897	6.89655	17.2414	55.1724	0	100
Setaria viridis	23.5294	0	17.6471	58.8235	0	100
Setaria italica	25	0	18.75	56.25	0	100
Total	167.856	49.3919	112.999	347.878	21.875	700

## Sheet: S6
Supplementary Table 6. Gene atlas of BBX genes under different treatments and developmental stages in Setaria italica and Setaria viridis （FPKM）
Gene name	1 week		2 week							3 week	Light	Drought	Nitrate	Ammonium	Urea	Dark	Far red light	Red light	Blue light	Control （Tiller） tiller.ctrl 0.5hr tiller.ctrl 1hr tiller.ctrl 3hr tiller.ctrl 6hr					Wound（Tiller） tiller.wound 1hr tiller.wound 3hr tiller.wound 6hr				Subfamily
	Germ shoot	Root	Shoot	Leaf 1	Leaf 2	Leaf 3	Leaf 4	Leaf 5	Leaf 6	Panicle										0	0.5	1	3	6	0.5	1	3	6
SiBBX1	3.253	0.122	5.009	6.407	5.805	4.133	5.435	5.519	3.469	0.793	0.122	5.837	0.188	0.345	1.235	4.779	3.123	8.213	8.279	0.249	0.199	0.116	0.347	0.492	0.308	0.274	0.265	0.18	I
SiBBX2	1.124	0.125	41.296	61.79	88.807	51.365	71.47	73.173	24.483	9.316	0.125	3.909	0.516	0.666	1.13	2.889	73.979	43.719	98.549	6.89	8.081	3.807	4.728	3.644	6.538	8.394	4.949	3.697	IV
SiBBX3	2.674	0.166	15.926	8.532	9.52	9.044	15.228	15.725	6.445	11.651	0.166	1.155	0.437	0.549	1.243	4.334	9.04	13.448	12.883	12.145	9.948	6.9	11.826	8.32	12.154	14.185	9.404	7.073	I
SiBBX4	3.775	0.372	0.737	0.447	0.132	0.148	0.598	0.838	3.85	3.048	0.372	0.389	0.079	0.528	0.14	6.702	0.526	1.397	0.517	0.216	0.221	0.088	0.232	0.256	0.183	0.232	0.168	0.195	IV
SiBBX5	1.526	0	9.35	12.277	5.013	8.95	12.264	12.63	4.442	5.493	0	0.131	0	0.074	0	2.807	4.7	9.643	6.72	2.859	2.793	2.107	3.018	3.417	2.826	3.344	2.708	2.917	III
SiBBX6	3.601	0.363	1.505	0.745	1.624	0.681	0.38	0.7	0.774	1.299	0.363	0.202	0.184	0.241	0.104	3.974	0.907	1.943	3.497	1.342	1.384	0.804	0.605	0.724	1.041	0.777	0.576	0.639	IV
SiBBX7	0.661	0.006	6.808	10.568	6.178	5.342	4.882	4.155	2.225	1.278	0.006	0.147	0.077	0.06	0.131	0.958	1.532	2.399	1.978	0.198	0.199	0.153	0.431	0.284	0.301	0.167	0.283	0.197	IV
SiBBX8	13.185	27.426	27.817	42.998	21.245	27.483	44.728	22.562	15.254	11.469	27.426	19.563	14.89	31.105	23.865	11.975	8.161	8.2	6.35	8.976	8.543	8.233	8.352	9.047	8.88	8.209	8.888	8.674	IV
SiBBX9	0.631	0	8.174	7.463	6.561	7.256	10.418	11.41	6.748	4.38	0	0	0.07	0.027	0.025	1.585	1.023	3.845	1.167	1.494	1.344	1.035	2.079	1.622	1.342	1.7	1.584	1.64	III
SiBBX10	0.089	0.044	0.389	1.165	0.725	0.932	1.389	0.246	0.05	0.086	0.044	0.079	0.041	0	0.03	0.115	0.265	1.392	0.822	0.031	0.072	0.117	0.039	0.05	0.032	0.01	0	0.032	I
SiBBX11	6.693	1.888	0.645	0.021	0.017	0	0.012	0.141	1.502	0.568	1.888	1.836	2.86	2.983	1.693	4.503	1.759	0.354	0.343	0.632	0.481	0.339	0.572	0.495	0.469	0.546	0.344	0.403	IV
SiBBX12	2.781	1.637	15.377	23.715	13.855	13.338	15.645	12.267	8.575	7.35	1.637	3.775	1.303	1.449	0.6	4.036	4.475	7.817	6.736	0.721	0.835	0.677	1.08	0.909	0.942	0.91	0.884	0.726	IV
SiBBX13	4.674	0.496	73.791	104.73	56.6	58.257	55.615	54.322	41.447	77.07	0.496	4.575	1.389	1.965	0.23	21.625	8.219	33.386	28.494	16.232	14.801	15.6	16.682	10.635	16.111	21.137	14.814	9.46	IV
SiBBX14	2.377	0.113	32.997	57.046	60.812	46.872	60.11	47.384	14.273	4.809	0.113	1.968	0.356	0.396	0.284	3.836	6.812	19.93	30.412	5.981	5.193	3.401	5.04	2.864	5.686	6.768	4.641	2.715	I
SiBBX15	1.254	1.854	0.853	0.571	0.284	0.352	0.723	0.818	0.539	0.42	1.854	1.876	2.328	2.753	1.185	1.521	0.975	1.014	1.176	0.18	0.132	0.071	0.223	0.238	0.176	0.187	0.186	0.13	IV
SiBBX16	0.144	0.015	37.004	57.919	71.98	64.716	42.919	50.233	16.294	4.635	0.015	0.73	0.029	0.037	0.119	1.506	14.004	29.533	37.756	4.129	4.149	2.444	2.191	1.309	3.708	4.042	3.001	1.4	III
SvBBX1	2.613	0.151	1.69	4.484	2.677	5.737	6.136	5.836	2.89	1.59	0.151	0.507	0.507	0.714	0.959	3.398	3.49	7.061	2.904	0.497	0.754	0.544	0.299	0.223	0.237	0.362	0.333	0.481	I
SvBBX2	1.446	0.148	25.43	52.987	38.199	44.482	46.252	48.827	35.194	8.344	0.148	1.311	0.846	0.647	0.879	5.234	47.408	47.89	70.56	7.968	7.115	4.989	6.128	2.878	8.259	7.222	4.893	4.296	IV
SvBBX3	1.683	0.14	6.895	4.835	3.647	3.258	5.079	11.361	5.572	2.001	0.14	0.585	0.331	0.309	0.456	4.787	7.359	20.004	7.399	4.353	3.859	3.833	7.186	2.842	6.405	5.202	5.927	4.968	I
SvBBX4	2.75	0.195	0.431	0.683	0.495	0.822	0.923	1.311	3.512	2.92	0.195	0.126	0.183	0.093	0.169	2.796	1.041	0.754	0.15	0.061	0.117	0.108	0.117	0.136	0.059	0.102	0.161	0.174	IV
SvBBX5	0.803	0.013	6.458	5.819	4.511	7.876	12.838	14.961	9.224	2.34	0.013	0.014	0.01	0.058	0	3.648	7.552	15.569	5.654	1.73	1.988	1.571	3.371	2.53	2.966	2.541	2.722	2.915	III
SvBBX6	9.99	5.909	12.363	19.487	6.051	8.007	4.488	6.659	14.82	15.31	5.909	19.529	8.955	7.792	11.085	19.206	37.603	27.836	39.88	17.962	15.712	12.365	8.653	7.283	17.718	15.458	9.079	7.369	IV
SvBBX7	2.818	0.521	1.491	1.336	0.465	1.686	0.491	0.844	2.862	1.02	0.521	0.216	0.37	0.064	0.163	2.961	2.271	3.852	3.506	1.682	2.18	0.898	0.992	0.737	1.55	1.294	0.847	0.676	IV
SvBBX8	0.644	0.028	5.07	7.043	5.646	11.957	7.337	6.019	7.926	1.315	0.028	0.133	0.225	0.135	0.181	0.46	2.957	5.377	2.698	0.162	0.19	0.199	0.328	0.164	0.195	0.288	0.377	0.233	IV
SvBBX9	15.722	17.087	22.948	20.64	29.148	57.014	44.467	26.97	15.873	18.413	17.087	20.632	18.299	20.262	23.525	8.886	7.725	7.135	6.428	8.316	8.615	7.535	7.268	7.571	7.788	8.112	7.628	8.26	IV
SvBBX10	0.485	0.025	7.223	7.157	5.062	6.842	9.352	13.691	15.422	2.238	0.025	0.024	0.083	0.116	0.088	0.423	1.897	9.9	1.598	0.594	0.476	0.725	1.401	0.847	0.856	0.81	1.099	1.051	III
SvBBX11	0.1	0.077	0.245	1.07	2.375	2.932	4.005	1.079	0.248	0.055	0.077	0	0.13	0.097	0.033	0.249	1.319	6.193	1.233	0.017	0.104	0.116	0.031	0.101	0.044	0.051	0.058	0.149	I
SvBBX12	4.64	2.079	0.371	0.135	0	0.007	0.03	0.454	0.716	1.212	2.079	1.537	1.479	3.472	1.854	4.477	2.43	0.388	0.446	0.337	0.387	0.33	0.284	0.234	0.285	0.355	0.364	0.253	IV
SvBBX13	1.784	2.208	4.663	8.546	10.295	17.629	15.239	9.552	5.405	6.646	2.208	2.039	0.51	1.322	0.516	1.019	1.738	2.087	1.82	0.359	0.614	0.385	0.473	0.445	0.435	0.53	0.698	0.48	IV
SvBBX14	3.686	0.302	41.242	50.657	36.38	78.19	56.984	47.714	48.274	69.544	0.302	2.086	0.71	1.15	0.292	1.287	7.583	28.379	10.33	8.26	9.598	8.508	12.486	3.887	10.448	10.657	9.907	4.925	IV
SvBBX15	2.663	0.301	20.91	48.572	41.882	51.189	57.682	41.872	21.053	4.977	0.301	3.971	0.376	1.543	0.463	6.819	10.005	34.066	25.872	4.646	3.901	3.216	5.56	2.138	5.367	5.362	4.779	2.956	I
SvBBX16	1.334	4.141	0.83	0.301	0.371	0.94	2.071	1.111	2.372	0.254	4.141	3.164	1.125	4.558	1.836	2.646	1.985	3.506	0.837	0.145	0.152	0.143	0.193	0.107	0.059	0.167	0.2	0.114	IV
SvBBX17	0.4	0.033	31.11	46.591	51.083	59.224	47.81	43.264	38.166	3.882	0.033	0.496	0.036	0.298	0.105	1.682	20.447	44.587	40.754	5.03	4.441	3.394	3.212	1.6	5.094	4.739	3.115	1.823	III

## Sheet: S7
Supplementary Table 7. The number of Cis-elements in the 2 kbp promoter sequences of BBX genes in the Setaria
Subfamily	Gene name	Plant species	Gene ID	Light-Responsive Cis-Acting Elements						Abiotic Stress-Responsive Cis-Acting Elements					Hormone-Responsive Cis-Acting Elements
				G-box	TCT-motif	GATA-motif	ACE	Box 4	GA-motif	DRE core	MBS	LTR	TC-rich repeats	GC-motif	ABRE	TATC-box	GARE-motif	W box	ERE	CGTCA-motif	TGA-element
I	SiBBX1	Setaria italica	Seita.1G065300	0	0	0	0	0	0	0	1	0	0	1	10	0	0	1	0	10	3
IV	SiBBX2	Setaria italica	Seita.1G225000	0	0	1	0	2	0	2	1	0	2	1	3	0	0	0	0	2	0
I	SiBBX3	Setaria italica	Seita.1G228800	0	0	1	0	1	0	1	1	1	0	0	2	0	0	0	2	1	1
IV	SiBBX4	Setaria italica	Seita.1G253100	0	0	0	0	0	0	0	0	2	0	0	5	0	0	2	0	2	0
III	SiBBX5	Setaria italica	Seita.1G308800	0	0	0	0	4	0	0	2	0	0	0	6	0	0	0	0	1	3
IV	SiBBX6	Setaria italica	Seita.3G073100	0	0	1	1	3	0	1	2	2	0	0	3	0	1	1	0	0	1
IV	SiBBX7	Setaria italica	Seita.3G097900	0	0	3	0	1	0	0	1	0	1	0	3	1	0	2	0	2	4
IV	SiBBX8	Setaria italica	Seita.4G072000	0	0	0	0	0	0	0	2	0	0	0	0	0	2	0	0	3	0
III	SiBBX9	Setaria italica	Seita.4G116600	0	0	0	0	0	0	1	1	3	2	0	1	0	0	2	0	0	1
I	SiBBX10	Setaria italica	Seita.4G122700	0	0	0	0	0	0	0	3	2	1	0	1	0	0	0	1	1	0
IV	SiBBX11	Setaria italica	Seita.4G277900	0	0	0	1	0	0	2	0	0	1	0	5	0	0	2	1	3	0
IV	SiBBX12	Setaria italica	Seita.5G143400	0	0	2	0	1	0	2	0	0	0	0	1	0	0	1	0	3	1
IV	SiBBX13	Setaria italica	Seita.7G149800	0	0	0	1	2	0	0	0	2	0	2	4	0	0	0	2	4	0
I	SiBBX14	Setaria italica	Seita.7G153500	0	0	1	0	1	0	2	0	0	0	0	3	0	0	1	0	2	0
IV	SiBBX15	Setaria italica	Seita.7G183800	0	0	0	1	1	0	0	2	1	1	1	0	0	0	1	1	2	1
III	SiBBX16	Setaria italica	Seita.9G119800	0	0	1	0	1	0	0	1	0	1	1	1	0	1	1	0	1	0
I	SvBBX1	Setaria viridis	Sevir.1G064400	5	0	0	0	0	0	0	1	0	0	2	7	0	0	1	0	0	0
IV	SvBBX2	Setaria viridis	Sevir.1G228600	2	2	0	0	0	0	3	0	0	0	2	3	0	0	1	0	0	0
I	SvBBX3	Setaria viridis	Sevir.1G232600	1	2	0	0	0	0	0	1	0	0	0	1	0	0	0	0	0	0
IV	SvBBX4	Setaria viridis	Sevir.1G257300	3	1	0	0	0	0	0	0	0	0	1	3	0	0	2	0	0	0
III	SvBBX5	Setaria viridis	Sevir.1G314800	5	0	0	0	0	0	0	2	0	0	1	4	0	0	0	0	0	0
IV	SvBBX6	Setaria viridis	Sevir.2G294500	3	0	0	0	0	0	0	0	0	0	2	3	0	0	0	0	0	0
IV	SvBBX7	Setaria viridis	Sevir.3G074700	2	1	1	0	0	0	1	1	0	0	0	3	0	0	1	0	0	0
IV	SvBBX8	Setaria viridis	Sevir.3G098400	2	1	1	0	0	0	0	1	0	0	0	2	0	0	2	0	0	0
IV	SvBBX9	Setaria viridis	Sevir.4G070400	1	0	0	0	0	0	0	1	0	0	0	2	0	0	0	0	0	0
III	SvBBX10	Setaria viridis	Sevir.4G117300	1	1	0	0	0	0	1	1	0	0	0	1	0	0	1	0	0	0
I	SvBBX11	Setaria viridis	Sevir.4G194900	0	2	0	0	0	0	0	2	0	0	0	1	0	0	0	0	0	0
IV	SvBBX12	Setaria viridis	Sevir.4G289800	1	1	0	0	0	0	2	0	0	0	0	3	0	0	2	0	0	0
IV	SvBBX13	Setaria viridis	Sevir.5G141601	1	0	1	0	0	0	1	0	0	0	0	1	0	0	3	0	0	0
IV	SvBBX14	Setaria viridis	Sevir.7G157900	3	0	0	0	0	0	0	0	0	0	3	4	0	0	0	0	0	0
I	SvBBX15	Setaria viridis	Sevir.7G161700	2	3	0	0	0	0	0	1	0	0	1	1	0	0	1	0	0	0
IV	SvBBX16	Setaria viridis	Sevir.7G194000	1	1	0	0	0	0	2	2	0	0	1	0	0	0	0	0	0	0
III	SvBBX17	Setaria viridis	Sevir.9G118400	0	0	1	0	0	0	0	1	0	0	1	0	0	0	1	0	0	0
Cis-Acting Elements	Setaria italica_BBX	Setaria italica_background	Setaria viridis_BBX	Setaria viridis_background	Setaria italica_BBX_p_value	Setaria italica_BBX_odds_ratio	Setaria viridis_BBX_p_value	Setaria viridis_BBX_odds_ratio
G-box	0	25829	33	22281	2.81609e-10	0	2.81609e-10	0
TCT-motif	0	10402	15	8989	0.00485983	0	0.00485983	0
GATA-motif	10	6200	4	5341	9.44693e-05	7.63908	9.44693e-05	7.63908
ACE	4	69	0	75	2.59287e-08	176.201	2.59287e-08	176.201
Box 4	17	32049	0	27598	NA	NA	NA	NA
GA-motif	0	1471	0	1256	NA	NA	NA	NA
DRE core	11	14192	10	12341	NA	NA	NA	NA
MBS	17	16835	14	14945	NA	NA	NA	NA
LTR	13	11055	0	9732	NA	NA	NA	NA
TC-rich repeats	9	10402	0	8989	NA	NA	NA	NA
GC-motif	6	13928	14	11729	NA	NA	NA	NA
ABRE	48	68044	39	60117	NA	NA	NA	NA
TATC-box	1	2936	0	2562	NA	NA	NA	NA
GARE-motif	4	5461	0	4769	NA	NA	NA	NA
W box	14	14954	15	13166	NA	NA	NA	NA
ERE	7	4234	0	3728	NA	NA	NA	NA
CGTCA-motif	37	43892	0	38611	NA	NA	NA	NA
TGA-element	15	9958	0	8889	NA	NA	NA	NA

## Sheet: S8
Supplementary Table 8. Statistical enrichment analysis of cis-acting regulatory elements in BBX gene promoters of Setaria italica and Setaria viridis.
Cis-Acting Elements	Species	BBX promoters with	BBX promoters without	Background promoters with	Background promoters without	p-value	Fold_enrichment	FDR	Enriched/ Depleted
G-box	Setaria italica	0	16	25149	9435	9.51515340654304e-10	0	1.71272761317775e-08	Depleted
	Setaria viridis	15	2	21754	8053	0.27132029216853	1.20898658258927	0.423925253175913	NA
TCT-motif	Setaria italica	0	16	8742	25842	0.0174886772623946	0	0.0699547090495784	NA
	Setaria viridis	10	7	7559	22248	0.00348639369654255	2.31955674186595	0.0209183621792553	Enriched
GATA-motif	Setaria italica	7	9	10645	23939	0.282616835450609	1.42137153593236	0.423925253175913	NA
	Setaria viridis	4	13	9153	20654	0.609413266770289	0.766241862198829	0.743869952596916	NA
ACE	Setaria italica	4	12	68	34516	3.0773784521458e-08	127.147058823529	2.76964060693122e-07	Enriched
	Setaria viridis	0	17	73	29734	1	0	1	NA
Box 4	Setaria italica	10	6	18836	15748	0.619891627164096	1.14753663198131	0.743869952596916	NA
	Setaria viridis	0	17	16245	13562	1.54440650201154e-06	0	1.11197268144831e-05	Depleted
GA-motif	Setaria italica	0	16	1400	33184	1	0	1	NA
	Setaria viridis	0	17	1210	28597	1	0	1	NA
DRE core	Setaria italica	7	9	10335	24249	0.273610906306138	1.46400580551524	0.423925253175913	NA
	Setaria viridis	6	11	9001	20806	0.607212681232241	1.16877209721796	0.743869952596916	NA
MBS	Setaria italica	10	6	12897	21687	0.0662331839871219	1.67597115608281	0.158959641569093	NA
	Setaria viridis	11	6	11441	18366	0.0423733194930535	1.68576893216862	0.108959964410709	NA
LTR	Setaria italica	7	9	9068	25516	0.150313036342295	1.66855977062197	0.295043895345566	NA
	Setaria viridis	0	17	8008	21799	0.0103424153444088	0	0.04747194161294	Depleted
TC-rich repeats	Setaria italica	7	9	128	34456	1.30662626794626e-13	118.207	4.70385456460654e-12	Enriched
	Setaria viridis	0	17	121	29686	1	0	1	NA
GC-motif	Setaria italica	5	11	9713	24871	0.783293997397561	1.11268403171008	0.909631738913296	NA
	Setaria viridis	9	8	8149	21658	0.0267915765920192	1.93645557376221	0.096449675731269	NA
ABRE	Setaria italica	14	2	25699	8885	0.38861696649624	1.17751663488852	0.543185539210412	NA
	Setaria viridis	15	2	22419	7388	0.271638924227854	1.17312521154588	0.423925253175913	NA
TATC-box	Setaria italica	1	15	2745	31839	1	0.787431693989071	1	NA
	Setaria viridis	0	17	2397	27410	0.39230066720752	0	0.543185539210412	NA
GARE-motif	Setaria italica	3	13	4819	29765	0.480155906374893	1.34561112263955	0.640207875166524	NA
	Setaria viridis	0	17	4237	25570	0.155717611432382	0	0.295043895345566	NA
W box	Setaria italica	10	6	11703	22881	0.0301955848492179	1.84696231735452	0.0988219140519858	NA
	Setaria viridis	10	7	10284	19523	0.0422222667813864	1.70493284828517	0.108959964410709	NA
ERE	Setaria italica	5	11	5869	28715	0.171413799346426	1.84146	0.308544838823566	NA
	Setaria viridis	0	17	5102	24705	0.0973599245150405	0	0.219059830158841	NA
CGTCA-motif	Setaria italica	14	2	23493	11091	0.111840989910062	1.2880858127953	0.236839743338955	NA
	Setaria viridis	0	17	20436	9371	2.89606222876522e-09	0	3.47527467451826e-08	Depleted
TGA-element	Setaria italica	8	8	8411	26173	0.034676826994189	2.05587920580193	0.104030480982567	NA
	Setaria viridis	0	17	7477	22330	0.0105493203584311	0	0.04747194161294	Depleted

## Sheet: S9
Supplementary Table 9. Primers used in this study.
Primer name	Sequence（5'to3'）	Function
Cullin-F	CAAAGAACCAGCAAATAGGTCC	Internal control primers
Cullin-R	TTTTTCTTCTCATCAACAGGCG	Internal control primers
SiBBX1-qRT-F	GCACCGAGCATTAAGTTAATCA	For qRT-PCR of SiBBX1
SiBBX1-qRT-R	GATCGACCCTCTCTTCGTCTA	For qRT-PCR of SiBBX1
SiBBX3-qRT-F	GTTCGACAAGACCATCCGGT	For qRT-PCR of SiBBX3
SiBBX3-qRT-R	GCAGAAGGACGGGACGAC	For qRT-PCR of SiBBX3
SiBBX5-qRT-F	GGCCGAGGTACTGGACATAG	For qRT-PCR of SiBBX5
SiBBX5-qRT-R	CGGCCTCGTAGTTGAGTCTG	For qRT-PCR of SiBBX5
SiBBX6-qRT-F	CGAAACTGCTAGCATTTTGACT	For qRT-PCR of SiBBX6
SiBBX6-qRT-R	ATCAGCATCAAATCTTCTGTGC	For qRT-PCR of SiBBX6
SiBBX7-qRT-F	AGAAGACAGGCTACTTCTTCTG	For qRT-PCR of SiBBX7
SiBBX7-qRT-R	GGACGTTGTGGCACTCAA	For qRT-PCR of SiBBX7
SiBBX10-qRT-F	CCATGACTGCCGGGATATCTT	For qRT-PCR of SiBBX10
SiBBX10-qRT-R	GCTCCAGCAGTTGTCAGGAT	For qRT-PCR of SiBBX10
SiBBX13-qRT-F	GACTCGCCTCTTGGGTTCAA	For qRT-PCR of SiBBX13
SiBBX13-qRT-R	GTAGAACCCCGCGTTGGTAG	For qRT-PCR of SiBBX13
SiBBX14-qRT-F	GTACACTAGCTATAGCCTCGAC	For qRT-PCR of SiBBX14
SiBBX14-qRT-R	CTTCCGTGGAATCATACAGGTA	For qRT-PCR of SiBBX14
SiBBX16-qRT-F	GCAGAATCTAATGCGCAAAGTA	For qRT-PCR of SiBBX16
SiBBX16-qRT-R	TCAGAGTTCCAGACCTTTACAC	For qRT-PCR of SiBBX16
SiBBX3-F	AGACCAACCATTTCCGACGC	For cloning CDS of SiBBX3
SiBBX3-R	GCACTGACGCATGAACAACG	For cloning CDS of SiBBX3
SiBBX5-F	ACTCCACCCAGAGGAACGC	For cloning CDS of SiBBX5
SiBBX5-R	AACGCAACTTGTGAAGAACCA	For cloning CDS of SiBBX5
SiBBX8-F	CACCCCACCACGGGATTAAA	For cloning CDS of SiBBX8
SiBBX8-R	TACCAGCAAGGCAGCAAGAG	For cloning CDS of SiBBX8
SiBBX13-F	GATTTATACGCGCCATCCGC	For cloning CDS of SiBBX13
SiBBX13-R	GCTGATGCAAGTGTGATAGTTTT	For cloning CDS of SiBBX13
SiBBX3-GFP-F	GCCCAGATCAACTAGTATGGACGCCGCGGCGGAGCT	Linker of GFP vector primers
SiBBX3-GFP-R	TCGAGACGTCTCTAGAGCAGAAGGACGGGACGACGC	Linker of GFP vector primers
SiBBX5-GFP-F	GCCCAGATCAACTAGTATGAGCGGCTCGAAGGCGGC	Linker of GFP vector primers
SiBBX5-GFP-R	TCGAGACGTCTCTAGAGGTGACGGCGCACGGCGCGG	Linker of GFP vector primers
SiBBX8-GFP-F	GCCCAGATCAACTAGTATGAAGATCCAGTGCAACGC	Linker of GFP vector primers
SiBBX8-GFP-R	TCGAGACGTCTCTAGAATACTGTCTCCTCGGGCGCT	Linker of GFP vector primers
SiBBX13-GFP-F	GCCCAGATCAACTAGTATGAGGATCCAGTGCGACGC	Linker of GFP vector primers
SiBBX13-GFP-R	TCGAGACGTCTCTAGAGCCGAGATCAGGAACGATGA	Linker of GFP vector primers
